# Supplementary material for: RNA-sequencing data highlighting the time-of-day-dependent transcriptome of the central circadian pacemaker in Sox2-deficient mice
Source: Data Brief. 2019 Apr 8;24:103909. doi: 10.1016/j.dib.2019.103909 (PMC6488738; doi:10.1016/j.dib.2019.103909)
Supplement: Supplementary file 2 — Multimedia component 2 [file mmc2.xlsx]

## Sheet: alignment_metrics
Sample Name	Time point	Treatment	Replicate	Total reads	Total reads after trimming	Read length after trimming	Alignment fraction	Mismatch rate	Fraction aligned in pairs	Mean reads per gene	Max. reads per gene
CT0_3xSCN_K1	0	Knock out	1	55492156	52354756	98.5096	0.851326	0.007516	0.903643	396.1	210379
CT0_3xSCN_K2	0	Knock out	2	95653674	90730718	98.4863	0.851886	0.007296	0.905759	692.6	413275
CT0_3xSCN_K3	0	Knock out	3	75068756	71037914	98.6133	0.851446	0.00754	0.904568	545.2	338691
CT0_3xSCN_K4	0	Knock out	4	93811532	90276842	98.7032	0.841555	0.007688	0.89661	687.8	370266
CT0_3xSCN_K5	0	Knock out	5	83027978	79570310	98.5622	0.843663	0.007498	0.896697	609.2	353864
CT0_3xSCN_WT1	0	Wildtype	1	47059560	44411206	98.4946	0.855285	0.007461	0.907777	337.1	224024
CT0_3xSCN_WT2	0	Wildtype	2	99665498	94269464	98.501	0.848516	0.00731	0.902431	725.9	389353
CT0_3xSCN_WT3	0	Wildtype	3	111362024	106236104	98.681	0.850061	0.007425	0.90327	812.2	454858
CT0_3xSCN_WT4	0	Wildtype	4	95024504	91069736	98.6389	0.844341	0.00745	0.898026	696.3	390428
CT0_3xSCN_WT5	0	Wildtype	5	94570620	91113780	98.6295	0.841803	0.007333	0.894204	696.4	337763
CT12_3xSCN_K1	6	Knock out	1	213434302	201029790	98.51	0.855688	0.007357	0.906691	1502	882224
CT12_3xSCN_K2	6	Knock out	2	53443006	50558718	98.4496	0.863788	0.007034	0.914054	382.6	246801
CT12_3xSCN_K3	6	Knock out	3	76446448	73074542	98.6495	0.854093	0.007531	0.908751	551.5	302488
CT12_3xSCN_K4	6	Knock out	4	89986226	86762964	98.6904	0.843149	0.007523	0.898161	639.8	251445
CT12_3xSCN_K5	6	Knock out	5	85701678	82573804	98.6259	0.8472	0.007192	0.899216	610.9	320258
CT12_3xSCN_WT1	6	Wildtype	1	123392026	116241318	98.5047	0.875633	0.00717	0.92294	898.1	628267
CT12_3xSCN_WT2	6	Wildtype	2	43154702	40766974	98.2341	0.85499	0.007275	0.907507	309.3	214715
CT12_3xSCN_WT3	6	Wildtype	3	118150168	113149838	98.7234	0.858118	0.007335	0.91053	860.5	583359
CT12_3xSCN_WT4	6	Wildtype	4	81535714	78333512	98.6685	0.842448	0.007597	0.897325	587.6	267439
CT12_3xSCN_WT5	6	Wildtype	5	86853690	83150430	98.3459	0.846226	0.007288	0.899576	616.1	365480
CT18_3xSCN_K1	12	Knock out	1	52632974	49721728	98.5237	0.853666	0.007484	0.906098	393.5	193792
CT18_3xSCN_K2	12	Knock out	2	46692842	44013894	98.43	0.867337	0.007199	0.9171	338.9	203728
CT18_3xSCN_K3	12	Knock out	3	83928976	80466948	98.6499	0.854611	0.007583	0.911608	585.8	288944
CT18_3xSCN_K4	12	Knock out	4	83487284	80351778	98.7075	0.841305	0.007571	0.895141	613	275255
CT18_3xSCN_K5	12	Knock out	5	107618602	103651548	98.6412	0.844315	0.007283	0.897415	783.1	399507
CT18_3xSCN_WT1	12	Wildtype	1	44017140	41421964	98.4864	0.852936	0.007493	0.906526	312.9	175174
CT18_3xSCN_WT2	12	Wildtype	2	40937196	38743116	98.4681	0.852153	0.007193	0.905549	292.8	163769
CT18_3xSCN_WT3	12	Wildtype	3	95618192	91567004	98.6654	0.860628	0.007452	0.914225	698.5	434336
CT18_3xSCN_WT4	12	Wildtype	4	94422268	91003684	98.7054	0.848384	0.007304	0.901465	673.5	326283
CT18_3xSCN_WT5	12	Wildtype	5	89330980	85544528	98.1728	0.843095	0.007453	0.896426	647.6	310455
CT6_3xSCN_K1	18	Knock out	1	47910548	45229376	98.4762	0.856143	0.007461	0.909304	352.2	190517
CT6_3xSCN_K2	18	Knock out	2	48641852	45916510	98.3678	0.855254	0.00727	0.907753	340.4	185186
CT6_3xSCN_K3	18	Knock out	3	64801298	61846810	98.6457	0.853154	0.007482	0.906886	462.5	250222
CT6_3xSCN_K4	18	Knock out	4	88988620	85437486	98.7255	0.840176	0.00769	0.893295	651.6	323499
CT6_3xSCN_K5	18	Knock out	5	79008282	75901502	98.5955	0.8437	0.0074	0.896056	577.9	327173
CT6_3xSCN_WT1	18	Wildtype	1	67519232	63429394	98.5065	0.853991	0.00737	0.904443	483.3	281306
CT6_3xSCN_WT2	18	Wildtype	2	224052482	213210678	98.5289	0.860231	0.006898	0.911915	1557	892420
CT6_3xSCN_WT3	18	Wildtype	3	79360228	75793374	98.6987	0.85212	0.007365	0.903853	569	311267
CT6_3xSCN_WT4	18	Wildtype	4	103581648	99693162	98.6815	0.843668	0.007416	0.897936	747.6	348613
CT6_3xSCN_WT5	18	Wildtype	5	97913092	94295530	98.6726	0.842417	0.007239	0.893892	716.7	332493
