# Supplementary material for: RNA-sequencing data highlighting the time-of-day-dependent transcriptome of the central circadian pacemaker in Sox2-deficient mice
Source: Data Brief. 2019 Apr 8;24:103909. doi: 10.1016/j.dib.2019.103909 (PMC6488738; doi:10.1016/j.dib.2019.103909)
Supplement: Supplementary file 3 — Multimedia component 3 [file mmc3.xlsx]

## Sheet: Info
Data S2
MetaCycle analysis: Rhythmic transcriptome of control and Vgat-cre;Sox2fl/fl mice
	Number of Rhythmic Genes
BH.Q\ Genotype	Control	cKO
<0.01	162	100
<0.05	418	455
<0.1	657	697

## Sheet: Control
CycID	JTK_pvalue	JTK_BH.Q	JTK_period	JTK_adjphase	JTK_amplitude	LS_pvalue	LS_BH.Q	LS_period	LS_adjphase	LS_amplitude	meta2d_pvalue	meta2d_BH.Q	meta2d_period	meta2d_phase	meta2d_Base	meta2d_AMP	meta2d_rAMP
ENSMUSG00000000247	0.000511986	0.053179	24	21	32.1956	0.167943	1	24	17.9999	287.191	0.000890914	0.0540637	24	19.5	237.988	36.4793	0.153282
ENSMUSG00000000740	0.00107077	0.0790479	24	15	65.7679	0.104487	1	20.6087	12	681.824	0.00112979	0.0621685	22.3043	13.4638	592.249	106.154	0.179239
ENSMUSG00000000957	0.000511986	0.053179	24	3	493.476	0.00261901	1	21.0667	6	1730.05	1.94727e-05	0.00499857	22.5333	4.6172	1331.47	402.162	0.302044
ENSMUSG00000001138	0.000511986	0.053179	24	3	87.9829	0.0221946	1	22.0465	5.78598e-05	1731.16	0.000140736	0.0165892	23.0233	1.43898	1663.81	78.5692	0.0472223
ENSMUSG00000001143	3.85398e-05	0.0127505	12	9	157.252	0.00115312	1	12	6.29702e-05	1652.82	7.96787e-07	0.000736286	12	10.5	1639.31	160.146	0.0976907
ENSMUSG00000001305	0.00151914	0.0925227	18	12	17.424	0.036962	1	18.96	12	208.808	0.000605722	0.0426394	18.48	12.0081	190.616	18.9046	0.099176
ENSMUSG00000001313	0.000151906	0.0294983	12	3	170.031	0.0312853	1	12	1.35209e-06	2874.67	6.30021e-05	0.0102323	12	1.5	2604.72	250.497	0.0961705
ENSMUSG00000001366	0.000346771	0.0430221	18	15	149.698	0.0586511	1	12	12	2887.4	0.000240055	0.0229609	15	13.75	2711.89	143.078	0.0527595
ENSMUSG00000001493	3.85398e-05	0.0127505	24	6	7.48322	0.0852185	1	22.8434	6	41.167	4.47531e-05	0.00849755	23.4217	6.00366	31.1739	7.67943	0.246341
ENSMUSG00000001506	0.00984914	0.219399	24	6	595.658	0.0133174	1	20.6087	6.00001	2214.72	0.00130365	0.0690421	22.3043	6.03488	1661.73	300.987	0.181129
ENSMUSG00000001700	0.000346771	0.0430221	24	3	169.52	0.0392434	1	24	6.63123e-05	1066.73	0.000166089	0.018616	24	1.50003	899.504	118.085	0.131277
ENSMUSG00000001768	0.00151914	0.0925227	18	15	170.273	0.0140647	1	18.5882	12	1681.44	0.000251133	0.0236135	18.2941	13.5276	1481.33	207.806	0.140284
ENSMUSG00000002014	0.00295279	0.126404	18	12	62.9861	0.0633583	1	12	2.48734e-06	1239.05	0.001793	0.0850367	15	12.5	1117.62	72.6455	0.0650003
ENSMUSG00000002059	0.000231363	0.0380373	18	12	67.3745	0.0483104	1	23.122	12	897.236	0.000138616	0.0164364	20.561	12.1891	807.151	120.635	0.149458
ENSMUSG00000002147	0.00405009	0.147465	12	9	25.2659	0.0164185	1	12	6	357.397	0.000706084	0.046952	12	7.5	342.563	34.9541	0.102037
ENSMUSG00000002289	9.80257e-05	0.0230429	24	0	39.3131	0.0143939	1	22.0465	5.68663e-05	200.011	2.04185e-05	0.00516203	23.0233	2.96929e-05	154.876	48.664	0.314212
ENSMUSG00000002396	0.00549889	0.170555	12	9	19.6238	0.0332011	1	12	6	299.959	0.00175419	0.0840947	12	7.5	296.404	20.6702	0.0697366
ENSMUSG00000002688	0.00151914	0.0925227	24	9	70.7906	0.0425184	1	22.3059	6	801.028	0.000687733	0.046278	23.1529	7.4551	723.203	79.1233	0.109407
ENSMUSG00000002831	0.00212988	0.110828	24	15	142.656	0.055171	1	24	17.9999	418.597	0.00118083	0.0644481	24	16.5	284.589	84.7083	0.297652
ENSMUSG00000002847	0.000346771	0.0430221	24	15	9.10033	0.0404024	1	24	12	40.9622	0.000170586	0.0188122	24	13.5	32.634	8.08263	0.247675
ENSMUSG00000002900	0.00107077	0.0790479	24	3	92.6422	0.035838	1	22.8434	6.63123e-05	568.971	0.000428567	0.0337787	23.4217	1.46389	496.753	69.0349	0.138972
ENSMUSG00000002910	1.38689e-05	0.00728742	24	15	54.2886	0.0141161	1	24	12	300.847	3.21978e-06	0.0016593	24	13.5	243.57	62.8757	0.258142
ENSMUSG00000002930	0.00212988	0.110828	18	0	59.631	0.0784643	1	24	17.9999	431.518	0.00162052	0.08042	21	18.375	395.226	60.5449	0.153191
ENSMUSG00000003062	0.00151914	0.0925227	24	18	58.7933	0.136509	1	20.8352	12	1332.14	0.00196613	0.0890005	22.4176	14.8623	1281.6	85.6268	0.0668124
ENSMUSG00000003809	0.00295279	0.126404	24	21	46.2668	0.0648707	1	22.8434	18	820.25	0.00183128	0.0854172	23.4217	19.4748	772.638	49.6143	0.0642141
ENSMUSG00000003814	0.000151906	0.0294983	18	3	488.334	0.0287838	1	12	5.61795e-05	10237.8	5.83289e-05	0.00978087	15	1.25004	9769.96	1125.7	0.115221
ENSMUSG00000003949	0.000511986	0.053179	24	9	507.531	0.017068	1	19.5464	6	4760.53	0.000110523	0.0147353	21.7732	7.42425	4124.27	570.416	0.138307
ENSMUSG00000004105	2.34022e-05	0.00979894	24	9	159.159	0.0111204	1	24	6.00001	787.403	4.20592e-06	0.00187851	24	7.50001	638.171	171.852	0.269289
ENSMUSG00000004270	0.0130036	0.249263	24	3	51.6936	0.0106122	1	20.1702	6	662.09	0.00136455	0.0719966	22.0851	4.66513	623.411	41.98	0.0673392
ENSMUSG00000004328	3.85398e-05	0.0127505	24	15	133.83	0.00337329	1	20.1702	12	400.099	2.19134e-06	0.00128453	22.0851	13.4712	209.672	231.476	1.10399
ENSMUSG00000004415	0.00151914	0.0925227	24	6	51.0636	0.150247	1	24	6.00001	345.079	0.00214212	0.0932169	24	6	301.983	37.9153	0.125554
ENSMUSG00000004655	0.00151914	0.0925227	12	6	4.38327	0.034473	1	16.6316	6	21.4476	0.000568584	0.0408496	14.3158	6.16123	15.1397	4.94568	0.326669
ENSMUSG00000005125	0.00295279	0.126404	12	9	514.137	0.0164272	1	12	5.99999	4750.88	0.000530355	0.0388318	12	7.5	4555.25	437.584	0.0960616
ENSMUSG00000005465	0.00151914	0.0925227	18	6	3.77814	0.0595504	1	17.7196	6	15.3683	0.000932749	0.0555462	17.8598	6.00037	11.8448	3.46572	0.292593
ENSMUSG00000006281	0.00739363	0.19444	12	9	55.4884	0.0293982	1	12	5.99999	438.068	0.00205056	0.0915848	12	7.5	396.254	66.7844	0.168539
ENSMUSG00000006456	0.00151914	0.0925227	18	3	33.3275	0.104984	1	23.7	6.63123e-05	801.602	0.00155395	0.0783691	20.85	1.73753	755.144	76.7553	0.101643
ENSMUSG00000006932	3.85398e-05	0.0127505	24	0	534.076	0.0834179	1	22.5714	4.51769e-05	14571.6	4.38762e-05	0.00839853	23.2857	2.33033e-05	13821.3	845.06	0.0611418
ENSMUSG00000006941	0.000346771	0.0430221	18	15	183.886	0.271758	1	18.0571	12	2802.55	0.000967794	0.0566265	18.0286	13.5024	2570.87	268.834	0.104569
ENSMUSG00000007646	0.000151906	0.0294983	24	21	25.2795	0.032233	1	24	17.9999	198.163	6.47643e-05	0.0103161	24	19.5	169.47	26.9878	0.159248
ENSMUSG00000007739	2.34022e-05	0.00979894	24	21	188.724	0.0151959	1	23.122	17.9999	3084.82	5.63631e-06	0.00228851	23.561	19.4788	2889.58	201.99	0.069903
ENSMUSG00000008090	0.00107077	0.0790479	18	6	107.877	0.00993124	1	18.5882	6	781.494	0.000132409	0.0162766	18.2941	6.00155	677.66	93.4555	0.137909
ENSMUSG00000008932	0.00107077	0.0790479	18	9	4.43785	0.159938	1	17.8868	6	16.5883	0.00165645	0.0812217	17.9434	7.49534	11.6869	5.74462	0.491544
ENSMUSG00000009378	0.00295279	0.126404	24	12	26.5186	0.0650562	1	22.8434	12	285.208	0.00183597	0.0854172	23.4217	12.0073	246.734	40.5772	0.164457
ENSMUSG00000010064	0.00107077	0.0790479	24	9	239.637	0.066865	1	20.8352	6.00001	2868.44	0.000754949	0.0487497	22.4176	7.43115	2565.7	285.499	0.111275
ENSMUSG00000010307	0.000745346	0.0665793	24	9	56.562	0.0937803	1	24	6	579.82	0.000738723	0.0484155	24	7.5	520.287	62.4466	0.120023
ENSMUSG00000010914	0.00151914	0.0925227	12	3	57.5651	0.00662157	1	12	6.5671e-06	907.573	0.00012581	0.0157544	12	1.5	822.04	79.5542	0.0967766
ENSMUSG00000011171	0.00295279	0.126404	24	18	138.68	0.0580547	1	24	17.9999	1247.75	0.0016579	0.0812217	24	18	1046.92	188.137	0.179706
ENSMUSG00000013539	0.00151914	0.0925227	18	15	72.2417	0.00927785	1	12	12	1028.1	0.000171525	0.0188382	15	13.75	916.369	76.2292	0.0831861
ENSMUSG00000014243	0.00295279	0.126404	18	12	18.5348	0.0243554	1	12	1.61119e-07	189.37	0.000757997	0.0488289	15	12.5	155.628	19.9821	0.128396
ENSMUSG00000014361	0.000346771	0.0430221	24	15	129.2	0.01333	1	19.5464	12	756.972	6.14075e-05	0.0100957	21.7732	13.4877	560.452	243.938	0.435252
ENSMUSG00000015217	6.20908e-05	0.0164744	24	9	115.975	0.0171819	1	23.122	6.00002	724.958	1.57367e-05	0.00439284	23.561	7.47465	598.105	127.552	0.21326
ENSMUSG00000015224	0.000151906	0.0294983	24	21	124.077	0.033901	1	24	17.9999	1201.56	6.78561e-05	0.0105721	24	19.5	1062.46	133.125	0.125299
ENSMUSG00000015305	0.00405009	0.147465	24	3	472.415	0.0457219	1	20.1702	6	6280.95	0.00177663	0.0846644	22.0851	4.66513	5788.6	534.168	0.0922793
ENSMUSG00000015656	0.00151914	0.0925227	24	21	1910.94	0.0202703	1	24	17.9999	14242.1	0.000350683	0.029556	24	19.5	12718.4	1967.87	0.154727
ENSMUSG00000015750	0.00107077	0.0790479	18	12	22.1233	0.0711661	1	12	12	994.853	0.000798761	0.0508437	15	12.5	932.581	36.4166	0.0390492
ENSMUSG00000016481	0.000151906	0.0294983	18	3	26.81	0.103467	1	12	6.64979e-05	542.114	0.000189561	0.0201138	15	1.25004	506.161	67.0593	0.132486
ENSMUSG00000016552	0.00549889	0.170555	24	9	64.7665	0.0474486	1	20.8352	6	1483.69	0.0024138	0.0993991	22.4176	7.43114	1391.63	70.8646	0.050922
ENSMUSG00000016664	9.80257e-05	0.0230429	18	3	94.5101	0.0113193	1	12	6.63123e-05	1873.34	1.63236e-05	0.00441858	15	1.25004	1822.99	193.08	0.105914
ENSMUSG00000016758	0.00107077	0.0790479	12	9	1.30382	0.0101957	1	12	6	2.26541	0.000135648	0.0163743	12	7.5	2.26367	1.13349	0.500732
ENSMUSG00000016918	0.00212988	0.110828	18	3	33.5238	0.0718308	1	12	4.87472e-05	1174.33	0.00149704	0.0762692	15	1.25003	1161.68	133.161	0.114628
ENSMUSG00000017009	0.000231363	0.0380373	24	15	715.714	0.00794544	1	21.5455	12	4323.6	2.61159e-05	0.00593096	22.7727	13.4582	3554.24	856.928	0.2411
ENSMUSG00000017561	1.38689e-05	0.00728742	24	15	39.7174	0.0147338	1	21.5455	12	349.099	3.35191e-06	0.0016948	22.7727	13.4583	294.199	65.8513	0.223832
ENSMUSG00000017832	0.00212988	0.110828	18	12	1.89529	0.0677205	1	12	12	6.16069	0.00141987	0.0735719	15	12.5	3.32474	1.34826	0.405524
ENSMUSG00000018126	9.80257e-05	0.0230429	18	0	41.0683	0.0449635	1	24	17.9999	57.3569	5.87626e-05	0.00978087	21	18.375	57.1087	31.682	0.554766
ENSMUSG00000018411	6.20908e-05	0.0164744	18	3	388.218	0.0254599	1	12	5.65323e-05	20438.1	2.26968e-05	0.00543062	15	1.25004	20160.7	907.535	0.0450151
ENSMUSG00000018500	9.80257e-05	0.0230429	24	15	28.3885	0.017912	1	20.3871	12	272.173	2.50251e-05	0.00573765	22.1935	13.4671	228.587	53.4553	0.233851
ENSMUSG00000018507	0.00107077	0.0790479	24	9	46.789	0.0653542	1	24	6	861.023	0.000739491	0.0484155	24	7.5	804.386	51.2479	0.0637107
ENSMUSG00000018659	0.000511986	0.053179	12	3	67.2439	0.0358743	1	12	3.89431e-07	1453.78	0.00021866	0.0215428	12	1.5	1302.57	111.109	0.0853003
ENSMUSG00000018796	0.000511986	0.053179	24	3	124.198	0.0555317	1	20.6087	6.63123e-05	1940.99	0.000326052	0.0281856	22.3043	1.39406	1822.17	166.025	0.0911139
ENSMUSG00000018822	0.000151906	0.0294983	24	15	206.293	0.015817	1	21.3034	12	723.366	3.3491e-05	0.00710492	22.6517	13.4584	506.64	247.164	0.487849
ENSMUSG00000018906	0.000151906	0.0294983	24	18	63.392	0.0294604	1	24	17.9999	692.653	5.9596e-05	0.00985836	24	18	598.674	55.7036	0.0930449
ENSMUSG00000018920	0.000511986	0.053179	12	6	16.8619	0.0457104	1	13.5429	6	121.438	0.000272942	0.0249635	12.7714	6.02197	103.25	12.8007	0.123978
ENSMUSG00000019232	9.80257e-05	0.0230429	24	18	709.999	0.0111737	1	22.3059	17.9999	2558.44	1.61278e-05	0.00441013	23.1529	18.0241	1987.14	422.404	0.212569
ENSMUSG00000019437	0.00107077	0.0790479	18	12	50.0797	0.0406298	1	18.0571	12	718.95	0.00048041	0.0363989	18.0286	12	661.046	61.6122	0.093204
ENSMUSG00000019558	0.000151906	0.0294983	18	12	134.465	0.0164295	1	12	12	3100.74	3.4693e-05	0.007207	15	12.5	2857.03	128.71	0.0450501
ENSMUSG00000019846	0.00295279	0.126404	24	3	112.569	0.0135801	1	19.9579	6	601.136	0.000446068	0.0345484	21.9789	4.67748	509.351	101.569	0.199409
ENSMUSG00000019848	6.20908e-05	0.0164744	24	21	4.40974	0.0313353	1	24	17.9999	15.7736	2.75305e-05	0.00619969	24	19.5	9.71681	5.24221	0.539499
ENSMUSG00000019874	1.99442e-08	0.000267232	24	6	642.088	0.00182918	1	24	5.99998	1706.22	9.13285e-10	1.22371e-05	24	5.99999	1163.07	324.007	0.278581
ENSMUSG00000019876	6.30543e-07	0.00129979	24	21	176.918	0.00528905	1	24	17.9999	920.264	6.84297e-08	0.000183378	24	19.5	743.169	194.234	0.261359
ENSMUSG00000019889	0.000151906	0.0294983	12	9	152.175	0.00686253	1	12	6	2664.88	1.54012e-05	0.004345	12	7.5	2623.97	199.967	0.0762078
ENSMUSG00000019916	0.00107077	0.0790479	24	21	192.589	0.0506928	1	24	17.9999	1565.86	0.000587385	0.0418637	24	19.5	1361.43	213.676	0.156949
ENSMUSG00000019945	0.000745346	0.0665793	18	12	7.49189	0.212806	1	12	1.03958e-05	106.113	0.00154634	0.0783691	15	12.5	89.6894	7.99251	0.0891132
ENSMUSG00000019970	0.00405009	0.147465	24	15	333.239	0.0586233	1	20.6087	12	1657.6	0.00221893	0.0952932	22.3043	13.4638	1203.73	536.551	0.445742
ENSMUSG00000020037	0.00295279	0.126404	18	6	111.074	0.0217366	1	18.7723	6	1098.35	0.000683797	0.0462737	18.3861	6.00265	988.456	97.6896	0.0988304
ENSMUSG00000020038	0.00151914	0.0925227	24	15	75.0044	0.030238	1	20.6087	12	1095.98	0.000504755	0.037326	22.3043	13.4638	980.168	142.682	0.145569
ENSMUSG00000020048	0.000231363	0.0380373	18	3	802.949	0.00971318	1	12	6.63123e-05	11025.6	3.14748e-05	0.00681215	15	1.25004	10482	1299.82	0.124004
ENSMUSG00000020097	0.000511986	0.053179	24	9	52.0116	0.0401884	1	21.7931	6	1277.9	0.000242618	0.0229741	22.8966	7.445	1201.94	59.6196	0.0496029
ENSMUSG00000020123	2.97629e-07	0.000886206	24	21	113.909	0.00598425	1	24	17.9999	530.453	3.76629e-08	0.000124111	24	19.5	402.422	124.456	0.309267
ENSMUSG00000020184	0.00212988	0.110828	12	3	60.8734	0.0132321	1	12	9.73471e-08	1754.13	0.000323449	0.0280511	12	1.5	1688.14	58.0138	0.0343656
ENSMUSG00000020257	0.00212988	0.110828	18	0	349.457	0.107395	1	24	17.9999	5326.8	0.00214624	0.0932169	21	18.375	5205.64	300.346	0.0576964
ENSMUSG00000020286	0.000151906	0.0294983	18	9	5.90484	0.0445872	1	18.4078	5.99999	18.2622	8.73897e-05	0.0126443	18.2039	7.51774	12.4601	7.10514	0.570234
ENSMUSG00000020326	0.000511986	0.053179	24	21	227.658	0.0493452	1	24	17.9999	2236.44	0.000292712	0.026147	24	19.5	1982.53	247.888	0.125036
ENSMUSG00000020361	0.00151914	0.0925227	24	0	457.318	0.0500162	1	18.4078	6.63123e-05	8945.23	0.000796669	0.0508313	21.2039	3.81925e-05	8525.98	591.167	0.0693372
ENSMUSG00000020571	0.000231363	0.0380373	18	3	86.9208	0.0173159	1	24	17.9999	4237.69	5.37948e-05	0.0093006	21	20.125	3654.49	401.962	0.109991
ENSMUSG00000020607	0.000745346	0.0665793	24	21	199.923	0.0187123	1	23.7	17.9999	1865.88	0.00016988	0.0188117	23.85	19.4913	1723.38	197.183	0.114417
ENSMUSG00000020653	0.00151914	0.0925227	18	6	54.4982	0.0370133	1	17.8868	6	432.887	0.000606485	0.0426394	17.9434	6.00006	384.309	47.3783	0.123282
ENSMUSG00000020841	0.00739363	0.19444	12	9	380.092	0.0347664	1	12	6.00001	5081.32	0.00238189	0.0988704	12	7.5	4768.41	572.054	0.119967
ENSMUSG00000020889	1.38689e-05	0.00728742	24	6	540.648	0.00395886	1	21.3034	6	3567.45	9.72787e-07	0.000766728	22.6517	6.02134	2638.51	892.108	0.33811
ENSMUSG00000020892	0.00151914	0.0925227	24	9	34.6533	0.0579423	1	19.75	6.00001	250.254	0.00090997	0.0545534	21.875	7.42435	211.431	36.9534	0.174777
ENSMUSG00000020893	0.000151906	0.0294983	24	9	569.069	0.0243011	1	22.3059	5.99999	3110.38	4.98699e-05	0.00889941	23.1529	7.4551	2470.32	647.232	0.262003
ENSMUSG00000020917	0.000151906	0.0294983	24	3	276.333	0.0575128	1	21.7931	6.63123e-05	6904.43	0.000110499	0.0147353	22.8966	1.43107	6550.41	476.084	0.07268
ENSMUSG00000021010	0.00151914	0.0925227	24	9	88.0649	0.055183	1	22.8434	6	1155.89	0.000870727	0.0532734	23.4217	7.46752	1042.2	98.7149	0.0947174
ENSMUSG00000021037	6.20908e-05	0.0164744	24	21	317.264	0.0122576	1	24	17.9999	3217.31	1.14837e-05	0.00366357	24	19.5	2799.36	335.037	0.119683
ENSMUSG00000021038	0.00405009	0.147465	12	3	59.14	0.00838488	1	12	1.95123e-05	1448.55	0.000383415	0.0316146	12	1.50001	1375.26	77.7336	0.056523
ENSMUSG00000021057	0.000511986	0.053179	24	3	86.6193	0.0224769	1	24	6.63123e-05	1154.75	0.00014238	0.0165892	24	1.50003	1022.31	119.578	0.116968
ENSMUSG00000021071	0.000151906	0.0294983	24	3	549.608	0.0204387	1	23.7	6.63123e-05	5323.57	4.2481e-05	0.00824933	23.85	1.49066	4804.43	578.046	0.120315
ENSMUSG00000021245	0.000231363	0.0380373	18	3	63.0646	0.0127847	1	12	6.63123e-05	1013.13	4.06151e-05	0.0081224	15	1.25004	966.596	103.972	0.107565
ENSMUSG00000021253	0.00107077	0.0790479	12	9	29.796	0.00782087	1	12	6	364.973	0.000106273	0.0145301	12	7.5	362.697	30.2936	0.0835232
ENSMUSG00000021298	0.00182451	0.110368	24	6	2.08652	0.116083	1	20.1702	6	5.8743	0.00200355	0.0902348	22.0851	6.04545	3.59834	1.69296	0.470484
ENSMUSG00000021453	0.00212988	0.110828	24	12	178.305	0.0317534	1	19.1515	12	970.506	0.000716986	0.0472083	21.5758	12.1534	762.481	245.472	0.321939
ENSMUSG00000021481	0.000346771	0.0430221	24	9	45.6406	0.0433442	1	24	6.00001	888.967	0.000181951	0.019661	24	7.50001	841.613	51.3497	0.0610134
ENSMUSG00000021573	0.00151914	0.0925227	24	3	1524.36	0.111239	1	24	5.88031e-05	20335	0.00163676	0.0807768	24	1.50003	18560.8	1657.43	0.0892972
ENSMUSG00000021701	3.85398e-05	0.0127505	24	6	137.332	0.00670411	1	20.6087	6	1234.5	4.17763e-06	0.00187851	22.3043	6.03488	1073.25	117.462	0.109446
ENSMUSG00000021721	3.85398e-05	0.0127505	24	21	76.3099	0.015544	1	24	17.9999	706.128	9.18238e-06	0.00314047	24	19.5	640.192	81.8384	0.127834
ENSMUSG00000021750	1.31938e-07	0.000883922	24	18	1087.29	0.00828038	1	24	18	6168.3	2.3636e-08	9.17364e-05	24	18	4776.39	931.789	0.195082
ENSMUSG00000021775	6.20908e-05	0.0164744	24	9	480.739	0.0159497	1	23.7	6	3815.23	1.46818e-05	0.00432356	23.85	7.49086	3365.87	536.691	0.159451
ENSMUSG00000021806	0.000745346	0.0665793	24	6	106.472	0.0275948	1	22.5714	6	449.727	0.00024253	0.0229741	23.2857	6.00565	348.628	69.3553	0.198938
ENSMUSG00000021866	0.00295279	0.126404	18	6	23.3704	0.0304363	1	12	6	307.085	0.00092722	0.05534	15	6.25	289.943	25.124	0.0866515
ENSMUSG00000021938	0.000511986	0.053179	12	3	58.1532	0.00391884	1	12	12	1399.55	2.83286e-05	0.00632625	12	1.5	1335.75	55.1227	0.0412673
ENSMUSG00000021943	0.00405009	0.147465	24	15	86.6853	0.0558131	1	20.8352	12	928.946	0.00212367	0.0928387	22.4176	13.4612	812.27	138.733	0.170796
ENSMUSG00000021994	0.00212988	0.110828	24	6	78.3612	0.119309	1	22.5714	6.00001	851.681	0.00235759	0.0987168	23.2857	6.00566	729.949	100.405	0.137551
ENSMUSG00000022012	0.00212988	0.110828	24	21	25.5494	0.0671673	1	24	17.9999	549.763	0.00140945	0.0735253	24	19.5	523.979	28.8145	0.0549916
ENSMUSG00000022018	0.00739363	0.19444	18	15	23.3227	0.0140712	1	12	12	297.22	0.00105814	0.0594464	15	13.75	250.008	25.1007	0.100399
ENSMUSG00000022094	0.00107077	0.0790479	24	6	67.869	0.0852672	1	21.3034	6.00001	1209.6	0.000940525	0.0557615	22.6517	6.02134	1116.35	81.538	0.0730397
ENSMUSG00000022096	0.00405009	0.147465	24	15	327.442	0.0495926	1	20.8352	12	1756.48	0.00191072	0.0872289	22.4176	13.4612	1453.13	344.212	0.236876
ENSMUSG00000022103	0.00107077	0.0790479	18	0	191.028	0.0284997	1	23.7	17.9999	2397.08	0.000347804	0.029556	20.85	18.3427	2251.89	191.924	0.0852279
ENSMUSG00000022234	0.000745346	0.0665793	24	21	298.487	0.0429678	1	24	17.9999	5259.9	0.00036346	0.0303942	24	19.5	4941	335.666	0.0679349
ENSMUSG00000022354	0.000745346	0.0665793	12	3	219.341	0.0244723	1	12	12	3026.7	0.000217277	0.0215428	12	1.5	2669.1	325.075	0.121792
ENSMUSG00000022376	0.000511986	0.053179	24	3	147.132	0.024161	1	20.3871	5.99997	1355.23	0.000152155	0.0173508	22.1935	4.6529	1242.3	116.649	0.0938972
ENSMUSG00000022389	0.000511986	0.053179	18	12	454.017	0.0368898	1	23.7	12	8899.14	0.000224322	0.0218596	20.85	12.2285	8301.83	821.566	0.098962
ENSMUSG00000022440	0.00151914	0.0925227	24	6	34.695	0.0751588	1	24	6	196.715	0.00115065	0.0630574	24	6	164.116	25.748	0.156889
ENSMUSG00000022466	0.00295279	0.126404	24	12	22.1285	0.06645	1	21.7931	12	325.041	0.00187115	0.0861563	22.8966	12.0279	294.809	33.3913	0.113264
ENSMUSG00000022468	0.000511986	0.053179	24	18	15.048	0.035002	1	24	17.9999	66.6431	0.000213784	0.0213768	24	18	51.6769	8.91891	0.17259
ENSMUSG00000022505	2.34022e-05	0.00979894	24	6	265.123	0.0071262	1	23.122	6.00001	1655.69	2.76947e-06	0.00148432	23.561	6.00209	1400.06	157.548	0.11253
ENSMUSG00000022537	0.00107077	0.0790479	24	6	107.759	0.0253204	1	20.6087	6	773.065	0.000312212	0.0274316	22.3043	6.03488	653.811	87.6358	0.134038
ENSMUSG00000022685	0.00151914	0.0925227	18	12	27.1001	0.106983	1	12	1.02917e-06	754.531	0.00158048	0.0790183	15	12.5	707.983	23.158	0.0327098
ENSMUSG00000022696	0.000346771	0.0430221	24	3	46.3479	0.076713	1	24	6.11903e-05	609.05	0.00030684	0.0271376	24	1.50003	550.444	22.4081	0.0407091
ENSMUSG00000022754	0.00151914	0.0925227	24	3	11.8182	0.0379058	1	21.0667	6.63123e-05	49.3142	0.000619737	0.0432493	22.5333	1.40837	39.5248	12.8382	0.324813
ENSMUSG00000022769	0.000346771	0.0430221	24	21	116.196	0.0178824	1	24	17.9999	763.096	8.05572e-05	0.0119269	24	19.5	585.102	122.707	0.20972
ENSMUSG00000022803	0.00739363	0.19444	12	9	4.58519	0.0268258	1	12	5.99999	27.5663	0.00188929	0.0866939	12	7.5	26.6883	3.8719	0.145078
ENSMUSG00000022860	0.00739363	0.19444	18	6	91.0641	0.0164044	1	19.1515	6	749.414	0.00121499	0.0659093	18.5758	6.00577	654.466	80.0559	0.122322
ENSMUSG00000023030	0.000151906	0.0294983	24	9	117.422	0.0244464	1	24	6.00001	2103.67	5.01459e-05	0.00889941	24	7.50001	1989.81	135.375	0.0680343
ENSMUSG00000023034	0.00549889	0.170555	24	3	157.254	0.0387899	1	24	5.4013e-05	744.965	0.0020163	0.0905071	24	1.50003	580.668	129.902	0.223712
ENSMUSG00000023067	0.000745346	0.0665793	24	0	61.1223	0.0612938	1	24	6.63123e-05	362.926	0.00050225	0.0372834	24	3.31561e-05	287.511	60.8284	0.211569
ENSMUSG00000023206	3.85398e-05	0.0127505	24	12	21.1492	0.0251021	1	24	12	126.918	1.4365e-05	0.00432356	24	12	105.9	26.8391	0.253439
ENSMUSG00000023272	0.000745346	0.0665793	24	18	68.3293	0.0702099	1	22.8434	17.9999	725.45	0.000568203	0.0408496	23.4217	18.011	634.666	89.1975	0.140542
ENSMUSG00000023571	0.00984914	0.219399	12	3	11.3722	0.019244	1	12	2.13206e-07	209.668	0.00181405	0.0854172	12	1.5	193.699	14.7951	0.0763819
ENSMUSG00000023800	0.000346771	0.0430221	24	3	39.7642	0.00953384	1	20.8352	6.63123e-05	316.242	4.50277e-05	0.00849755	22.4176	1.40113	268.042	70.3961	0.262631
ENSMUSG00000023826	0.000346771	0.0430221	24	12	35.5995	0.0896969	1	24	12	303.065	0.00035391	0.0297306	24	12	263.731	47.0068	0.178238
ENSMUSG00000023911	0.00405009	0.147465	12	3	48.6031	0.0109838	1	12	12	524.732	0.000490244	0.0369033	12	1.49999	435.232	70.5699	0.162143
ENSMUSG00000023944	1.38689e-05	0.00728742	18	3	1377.8	0.0320531	1	12	6.63123e-05	32680.1	6.94649e-06	0.00264019	15	1.25004	31105.5	3466.75	0.111451
ENSMUSG00000024042	0.000231363	0.0380373	24	6	449.093	0.00427972	1	20.6087	6	2202.42	1.46797e-05	0.00432356	22.3043	6.03488	1695.12	340.453	0.200843
ENSMUSG00000024066	0.000231363	0.0380373	24	15	33.3863	0.0243424	1	23.122	12	115.779	7.37054e-05	0.0112508	23.561	13.4767	81.6475	37.3784	0.457802
ENSMUSG00000024135	0.0130036	0.249263	18	3	16.6523	0.0203281	1	12	6.63123e-05	388.817	0.00244203	0.0997584	15	1.25004	381.051	30.6257	0.0803717
ENSMUSG00000024222	0.00739363	0.19444	24	15	239.008	0.0132877	1	19.3469	12	1542.52	0.00100485	0.0579464	21.6735	13.4945	1169.86	470.551	0.402228
ENSMUSG00000024270	2.42705e-06	0.00295637	24	3	318.342	0.0125896	1	24	5.49737e-05	4582.65	5.59282e-07	0.000599506	24	1.50003	4174.77	457.9	0.109683
ENSMUSG00000024427	0.00212988	0.110828	24	3	100.596	0.0383323	1	23.122	6.63123e-05	724.187	0.000850164	0.052599	23.561	1.47259	634.784	99.2484	0.15635
ENSMUSG00000024440	2.42705e-06	0.00295637	24	3	16.2758	0.00793162	1	24	6.63123e-05	43.8778	3.61249e-07	0.000460988	24	1.50003	27.1905	15.8016	0.581145
ENSMUSG00000024498	0.00107077	0.0790479	24	9	87.711	0.206092	1	18.4078	6	2150.72	0.00207851	0.0923359	21.2039	7.43142	2026.42	108.112	0.0533512
ENSMUSG00000024529	9.80257e-05	0.0230429	24	3	120.679	0.0286679	1	24	6.63123e-05	371.542	3.87308e-05	0.00780381	24	1.50003	246.221	110.725	0.4497
ENSMUSG00000024534	0.00405009	0.147465	24	3	47.6315	0.0584825	1	21.3034	6.63123e-05	413.526	0.00221417	0.0952415	22.6517	1.41577	374.849	50.6006	0.134989
ENSMUSG00000024593	0.00107077	0.0790479	12	6	180.429	0.0667976	1	12.0764	6	1525.31	0.00075426	0.0487497	12.0382	6.00006	1335.64	122.025	0.0913606
ENSMUSG00000024713	0.00151914	0.0925227	24	3	33.2935	0.0624759	1	21.7931	6.63123e-05	391.347	0.000974019	0.0568666	22.8966	1.43107	359.731	41.9714	0.116674
ENSMUSG00000024727	0.00212988	0.110828	18	6	12.249	0.0602889	1	18.0571	6	73.823	0.00127898	0.0681395	18.0286	6.00002	64.0071	9.25834	0.144646
ENSMUSG00000024966	2.34022e-05	0.00979894	18	3	402.151	0.0134911	1	24	6.63123e-05	6268.45	5.04155e-06	0.0021445	21	1.75003	6006.27	1149.12	0.191321
ENSMUSG00000025083	0.00151914	0.0925227	24	3	64.6926	0.0655521	1	24	6.34801e-05	669.209	0.00101719	0.0583316	24	1.50003	600.113	70.3677	0.117257
ENSMUSG00000025185	0.00295279	0.126404	24	0	4.44887	0.0562643	1	21.5455	4.39378e-05	19.2155	0.00161197	0.080144	22.7727	2.32203e-05	14.7117	5.63961	0.383342
ENSMUSG00000025220	0.000231363	0.0380373	18	3	303.442	0.0151453	1	12	6.63123e-05	6254.86	4.75207e-05	0.00872233	15	1.25004	6073.52	457.326	0.0752983
ENSMUSG00000025324	0.00212988	0.110828	24	18	82.9843	0.0430318	1	21.0667	12	544.105	0.000943792	0.0558317	22.5333	14.8677	462.071	121.948	0.263917
ENSMUSG00000025348	0.00405009	0.147465	24	6	76.4466	0.0499271	1	23.122	5.99999	579.455	0.00192224	0.0873089	23.561	6.00208	490.607	77.4298	0.157824
ENSMUSG00000025511	0.000745346	0.0665793	24	15	43.0456	0.0108191	1	19.1515	12	494.25	0.000102639	0.0142515	21.5758	13.5019	404.782	111.188	0.274687
ENSMUSG00000025512	2.34022e-05	0.00979894	18	12	88.1072	0.017197	1	23.7	12	1723.94	6.32878e-06	0.0024941	20.85	12.2285	1589.89	189.41	0.119134
ENSMUSG00000025645	0.00295279	0.126404	24	18	14.693	0.0751193	1	24	17.9999	200.923	0.00208806	0.0923364	24	18	177.238	12.2982	0.0693881
ENSMUSG00000025730	0.00212988	0.110828	24	12	52.3195	0.0706393	1	21.0667	12	1004.9	0.00147472	0.075419	22.5333	12.051	935.869	73.2419	0.0782608
ENSMUSG00000025789	0.00212988	0.110828	24	21	111.469	0.0818428	1	24	17.9999	1125.27	0.00168295	0.0822988	24	19.5	963.861	125.079	0.129769
ENSMUSG00000025790	0.00107077	0.0790479	12	9	134.223	0.00342165	1	12	6	2241.27	4.95235e-05	0.00889941	12	7.5	2204.41	125.484	0.0569241
ENSMUSG00000025823	0.00151914	0.0925227	18	3	135.645	0.0841497	1	24	6.63123e-05	2373.49	0.00127385	0.0680013	21	1.75003	2251.59	371.503	0.164996
ENSMUSG00000025917	0.000231363	0.0380373	12	3	112.795	0.00327201	1	12	1.03875e-07	1981.71	1.14264e-05	0.00366357	12	1.5	1814.46	146.815	0.0809142
ENSMUSG00000025931	0.00549889	0.170555	24	18	946.358	0.0418261	1	20.3871	12	8208.04	0.00215678	0.0935234	22.1935	14.8542	7216.13	1437.72	0.199237
ENSMUSG00000025969	0.000346771	0.0430221	18	3	270.215	0.0258151	1	12	6.63123e-05	3635.58	0.000113006	0.0147724	15	1.25004	3373.53	420.831	0.124745
ENSMUSG00000025978	0.000745346	0.0665793	24	3	105.251	0.0245779	1	21.0667	6.63123e-05	1636.17	0.000218135	0.0215428	22.5333	1.40837	1518.27	171.339	0.112851
ENSMUSG00000025986	0.00295279	0.126404	18	3	305.483	0.0888868	1	22.3059	7.77549e-05	3829.72	0.00242658	0.0995596	20.1529	1.67945	3497	450.629	0.128862
ENSMUSG00000026042	0.00295279	0.126404	24	3	86.811	0.0492918	1	21.0667	6.63123e-05	478.913	0.00143147	0.0737701	22.5333	1.40837	418.348	76.6189	0.183147
ENSMUSG00000026043	0.00739363	0.19444	24	3	382.874	0.035112	1	21.3034	6	1433.82	0.002403	0.0992226	22.6517	4.60561	1092.86	357.983	0.327564
ENSMUSG00000026077	1.26415e-06	0.00199275	24	21	56.8931	0.0114309	1	24	17.9999	386.338	2.75317e-07	0.000409885	24	19.5	321.745	65.0533	0.202189
ENSMUSG00000026185	0.00295279	0.126404	18	9	1161.8	0.0624708	1	16.9286	6	12183.7	0.00177049	0.0845731	17.4643	7.46101	10766.5	1397.33	0.129785
ENSMUSG00000026193	0.00405009	0.147465	18	6	680.137	0.0250583	1	12	6	6297.93	0.00103473	0.0586231	15	6.25	5720.39	737.18	0.128869
ENSMUSG00000026240	0.00739363	0.19444	12	3	31.8627	0.0237476	1	12	3.70936e-07	538.261	0.0016939	0.0826833	12	1.5	516.573	28.9063	0.0559579
ENSMUSG00000026270	0.00212988	0.110828	12	3	68.1228	0.0092377	1	12	12	1170.97	0.000232879	0.0225295	12	1.49999	1079.22	84.1985	0.0780178
ENSMUSG00000026383	0.000346771	0.0430221	18	9	117.824	0.0533557	1	16.3448	5.99998	888.153	0.000220132	0.0216084	17.1724	7.44499	803.151	112.888	0.140557
ENSMUSG00000026473	2.42705e-06	0.00295637	24	18	6327	0.00742703	1	24	17.9999	31700.9	3.39452e-07	0.000458219	24	18	25479.3	3664.22	0.143812
ENSMUSG00000026475	6.13667e-09	0.000164451	24	6	1350.72	0.00169097	1	22.5714	5.99998	3880.25	2.72825e-10	7.31116e-06	23.2857	6.00564	2595.99	826.745	0.31847
ENSMUSG00000026567	0.000511986	0.053179	18	9	6.22848	0.0627863	1	24	6	17.8686	0.0003647	0.0303942	21	7.875	14.0735	5.1123	0.363257
ENSMUSG00000026676	0.000231363	0.0380373	18	3	13.3302	0.0131442	1	12	5.35727e-05	59.0781	4.16728e-05	0.00821138	15	1.25003	52.6388	19.7281	0.374782
ENSMUSG00000026701	0.00107077	0.0790479	24	18	455.473	0.0891494	1	24	17.9999	3939.81	0.000979097	0.0570388	24	18	3412.11	243.786	0.0714474
ENSMUSG00000026755	0.000231363	0.0380373	18	15	114.712	0.241936	1	17.0811	12	2268.54	0.000604006	0.0426394	17.5405	13.47	2121.75	168.441	0.0793878
ENSMUSG00000026773	0.000346771	0.0430221	24	3	93.042	0.0396394	1	24	5.43104e-05	1632.4	0.000167627	0.0186393	24	1.50003	1513.73	144.053	0.0951646
ENSMUSG00000026785	0.00549889	0.170555	18	6	8.38882	0.0354097	1	12	6	48.8262	0.00185835	0.0857142	15	6.25	40.2943	9.70689	0.2409
ENSMUSG00000026837	0.00549889	0.170555	18	6	81.1381	0.0357651	1	18.7723	6	533.783	0.00187503	0.0861871	18.3861	6.00265	446.476	78.0171	0.17474
ENSMUSG00000026843	0.00107077	0.0790479	24	9	79.7506	0.094116	1	24	6	1228.75	0.00102818	0.0585618	24	7.5	1162.09	84.4384	0.0726611
ENSMUSG00000026864	0.00151914	0.0925227	24	21	2048.76	0.0427255	1	24	17.9999	17168.6	0.000690768	0.046278	24	19.5	14974	2051.67	0.137016
ENSMUSG00000027217	0.000346771	0.0430221	24	3	39.8984	0.0314075	1	21.5455	6.63123e-05	588.619	0.000135351	0.0163743	22.7727	1.42333	550.415	48.3233	0.0877944
ENSMUSG00000027230	0.000511986	0.053179	24	6	82.0704	0.00335792	1	18.7723	6.00001	549.818	2.45393e-05	0.0057183	21.3861	6.09099	348.177	182.975	0.525523
ENSMUSG00000027238	0.00405009	0.147465	18	3	45.7065	0.0341973	1	12	6.63123e-05	1453.91	0.00136904	0.0719966	15	1.25004	1423.91	78.6417	0.0552293
ENSMUSG00000027332	9.80257e-05	0.0230429	24	18	260.337	0.0272304	1	24	17.9999	2617.94	3.6926e-05	0.00755376	24	18	2315.92	173.264	0.0748144
ENSMUSG00000027377	0.000745346	0.0665793	24	3	9.68213	0.0551758	1	21.5455	6.63123e-05	67.7103	0.000456443	0.0351708	22.7727	1.42333	55.1996	16.9003	0.306166
ENSMUSG00000027435	4.4813e-06	0.00444778	24	3	142.59	0.00814277	1	22.8434	6.63123e-05	628.054	6.6143e-07	0.000648206	23.4217	1.46389	492.474	152.183	0.309018
ENSMUSG00000027524	0.000511986	0.053179	24	12	36.3647	0.042881	1	22.3059	12	230.413	0.00025745	0.0240388	23.1529	12.0161	188.81	48.3888	0.256283
ENSMUSG00000027555	0.00107077	0.0790479	18	3	51.1878	0.0813727	1	18.2308	7.88243e-05	246.243	0.000901642	0.0542809	18.1154	1.50965	193.863	72.4931	0.373939
ENSMUSG00000027556	0.00151914	0.0925227	18	12	3.28014	0.0600257	1	12	3.48814e-06	10.1145	0.000939468	0.0557615	15	12.5	5.85529	1.996	0.340889
ENSMUSG00000027584	0.00295279	0.126404	12	0	261.667	0.0794229	1	12.0764	12	4107.1	0.00219462	0.0947044	12.0382	12.0001	4000.13	179.028	0.0447554
ENSMUSG00000027603	0.000745346	0.0665793	18	12	140.999	0.0208317	1	12	8.62991e-06	2714.17	0.000187455	0.0200663	15	12.5	2465.54	140.199	0.0568636
ENSMUSG00000027639	0.00212988	0.110828	24	12	43.1911	0.0996234	1	24	12	807.84	0.00200686	0.0902348	24	12	773.237	50.3328	0.0650936
ENSMUSG00000027654	0.00739363	0.19444	18	15	26.684	0.0344499	1	12	12	212.481	0.00236253	0.0987693	15	13.75	156.236	27.3776	0.175233
ENSMUSG00000027803	6.20908e-05	0.0164744	24	3	118.209	0.0194897	1	24	6.44022e-05	1022.14	1.76979e-05	0.00464968	24	1.50003	889.108	156.008	0.175466
ENSMUSG00000027875	0.000231363	0.0380373	24	0	164.082	0.0129971	1	21.7931	4.16122e-05	890.848	4.12402e-05	0.00818634	22.8966	2.18596e-05	728.31	203.169	0.27896
ENSMUSG00000027894	0.00295279	0.126404	24	9	1226.48	0.0294908	1	20.8352	6	16540.3	0.000901164	0.0542809	22.4176	7.43115	14607.3	1375.1	0.0941385
ENSMUSG00000027901	2.34022e-05	0.00979894	24	15	15.9131	0.00778981	1	24	12	47.0946	3.01114e-06	0.00158221	24	13.5	34.2322	12.129	0.354316
ENSMUSG00000027994	0.000151906	0.0294983	24	9	32.112	0.0101519	1	22.3059	5.99999	190.169	2.21795e-05	0.00543062	23.1529	7.4551	143.654	37.5438	0.261349
ENSMUSG00000027996	2.42705e-06	0.00295637	24	3	24.8753	0.00972384	1	24	7.69246e-05	250.265	4.38069e-07	0.000533607	24	1.50004	214.558	40.9931	0.191059
ENSMUSG00000027997	0.00151914	0.0925227	18	6	29.7893	0.051477	1	17.7196	6.00001	181.286	0.000817686	0.0511971	17.8598	6.00037	149.38	31.7364	0.212454
ENSMUSG00000028137	0.000346771	0.0430221	24	9	476.341	0.0245008	1	22.8434	5.99999	4447.14	0.000107696	0.014576	23.4217	7.46751	3963.31	520.202	0.131255
ENSMUSG00000028150	0.000511986	0.053179	24	21	31.0041	0.02239	1	24	17.9999	177.636	0.000141875	0.0165892	24	19.5	133.555	32.4284	0.242808
ENSMUSG00000028274	0.00212988	0.110828	18	3	57.5751	0.111805	1	24	6.63123e-05	1050.5	0.00222479	0.0953919	21	1.75003	990.396	131.206	0.132478
ENSMUSG00000028341	0.000231363	0.0380373	24	3	225.716	0.0138579	1	24	6.63123e-05	804.661	4.3766e-05	0.00839853	24	1.50003	615.55	175.567	0.28522
ENSMUSG00000028364	0.00212988	0.110828	24	6	92.606	0.0316553	1	21.0667	6	412.141	0.00071498	0.0471922	22.5333	6.02553	320.001	59.4125	0.185663
ENSMUSG00000028402	0.00295279	0.126404	12	9	144.913	0.0220579	1	12	6	2504.92	0.000692949	0.0463083	12	7.5	2534.51	251.838	0.0993637
ENSMUSG00000028475	0.00212988	0.110828	12	9	5.33326	0.0161749	1	12	5.99998	26.1057	0.000388464	0.031835	12	7.49999	24.3427	5.55989	0.228401
ENSMUSG00000028559	0.000346771	0.0430221	24	12	64.9879	0.0483715	1	23.7	12	1862.46	0.000201214	0.0206595	23.85	12.0005	1773.11	94.5987	0.0533519
ENSMUSG00000028645	0.00212988	0.110828	24	15	486.998	0.0418087	1	21.0667	12	4581.43	0.000919534	0.0550037	22.5333	13.4594	3994.14	691.093	0.173027
ENSMUSG00000028654	0.00212988	0.110828	12	3	93.8622	0.0102891	1	12	1.01341e-05	1031.33	0.000257021	0.0240388	12	1.50001	930.888	111.437	0.119711
ENSMUSG00000028655	0.00405009	0.147465	24	18	214.53	0.0113631	1	19.5464	12	1184.54	0.00050561	0.037326	21.7732	14.8485	942.986	372.928	0.395475
ENSMUSG00000028657	0.0130036	0.249263	12	3	229.965	0.0171083	1	12	5.03159e-06	3424.26	0.00209359	0.0924285	12	1.5	3104.13	296.161	0.0954087
ENSMUSG00000028661	0.00107077	0.0790479	24	6	38.2007	0.0415033	1	20.6087	6.00002	316.921	0.000489793	0.0369033	22.3043	6.03489	265.134	43.0493	0.162368
ENSMUSG00000028862	0.000346771	0.0430221	24	15	28.3746	0.0115377	1	21.7931	12	114.613	5.37285e-05	0.0093006	22.8966	13.459	83.4323	35.1559	0.421371
ENSMUSG00000028869	0.00107077	0.0790479	18	12	56.1975	0.0417891	1	12	1.63776e-05	1488.53	0.000492859	0.0369436	15	12.5	1398.42	48.3455	0.0345715
ENSMUSG00000028882	0.00107077	0.0790479	12	3	59.8884	0.00320775	1	12	12	1270.9	4.66492e-05	0.00867474	12	1.5	1197.87	76.8832	0.0641831
ENSMUSG00000028919	0.00295279	0.126404	12	9	113.369	0.0126795	1	12	5.99998	846.02	0.000419057	0.033603	12	7.49999	819.219	110.392	0.134753
ENSMUSG00000028957	8.00375e-06	0.00649953	24	12	413.809	0.0122425	1	24	12	2210.94	1.67933e-06	0.00107149	24	12	1797.58	524.241	0.291637
ENSMUSG00000029098	6.20908e-05	0.0164744	18	12	62.7593	0.0174763	1	12	12	918.554	1.59879e-05	0.00441013	15	12.5	833.846	41.5872	0.0498739
ENSMUSG00000029135	6.30543e-07	0.00129979	24	3	263.165	0.0153642	1	24	6.62216e-05	1122.82	1.88451e-07	0.000297065	24	1.50003	823.309	291.76	0.354374
ENSMUSG00000029195	1.38689e-05	0.00728742	24	9	22.6732	0.010798	1	19.3469	6	82.3608	2.50305e-06	0.00138719	21.6735	7.42453	53.0842	27.406	0.516274
ENSMUSG00000029199	0.000346771	0.0430221	18	12	38.8123	0.0242861	1	12	12	941.446	0.000106827	0.0145317	15	12.5	860.145	48.0187	0.0558262
ENSMUSG00000029307	0.00405009	0.147465	24	15	19.948	0.0557134	1	24	12	78.7082	0.00212028	0.0928387	24	13.5	60.8468	17.3511	0.285161
ENSMUSG00000029328	0.000745346	0.0665793	24	9	364.745	0.103126	1	24	12	3993.8	0.000805039	0.0509518	24	10.5	3676.79	473.341	0.128738
ENSMUSG00000029334	1.38689e-05	0.00728742	24	21	53.9963	0.0167543	1	24	17.9999	511.698	3.7817e-06	0.001791	24	19.5	431.489	65.7137	0.152295
ENSMUSG00000029359	6.20908e-05	0.0164744	18	9	65.1194	0.0167916	1	17.7196	6.00001	336.59	1.54032e-05	0.004345	17.8598	7.48869	264.187	77.44	0.293126
ENSMUSG00000029570	1.38689e-05	0.00728742	24	15	193.178	0.00965408	1	22.0465	12	1444.33	2.25289e-06	0.00128453	23.0233	13.4606	1177.94	322.324	0.273633
ENSMUSG00000029657	6.30543e-07	0.00129979	18	3	907.508	0.0137511	1	24	6.63123e-05	10980.1	1.69627e-07	0.000284105	21	1.75003	10217	2416.48	0.236516
ENSMUSG00000029671	0.000346771	0.0430221	24	0	10.5417	0.0121265	1	19.3469	6.63123e-05	63.1783	5.62612e-05	0.00960311	21.6735	3.71433e-05	53.2053	12.9088	0.242622
ENSMUSG00000029701	0.000231363	0.0380373	12	9	127.107	0.00133644	1	12	6	1402.43	4.94394e-06	0.0021369	12	7.5	1372.98	110.056	0.0801585
ENSMUSG00000029763	0.000346771	0.0430221	18	3	115.57	0.00997108	1	12	6.63123e-05	2302.01	4.69377e-05	0.00867474	15	1.25004	2224.73	156.544	0.0703653
ENSMUSG00000030022	0.00151914	0.0925227	24	6	58.7306	0.0247108	1	22.0465	6	338.684	0.000420069	0.033603	23.0233	6.01082	284.699	29.743	0.104472
ENSMUSG00000030048	0.00295279	0.126404	24	18	19.9496	0.0611149	1	22.0465	17.9999	80.2001	0.00173602	0.0838231	23.0233	18.0324	63.4893	12.0679	0.190077
ENSMUSG00000030069	0.000346771	0.0430221	24	6	57.8049	0.00290807	1	19.1515	6.00001	187.344	1.4932e-05	0.0043258	21.5758	6.07672	92.491	79.4466	0.858966
ENSMUSG00000030087	0.00295279	0.126404	24	15	176.395	0.025317	1	20.3871	12	1109.32	0.000785029	0.0502082	22.1935	13.4671	879.051	277.899	0.316136
ENSMUSG00000030108	0.000745346	0.0665793	24	3	254.516	0.017927	1	19.75	6	1373.01	0.000163323	0.0183897	21.875	4.68997	1162.02	236.343	0.20339
ENSMUSG00000030109	0.000346771	0.0430221	24	3	72.8334	0.0254231	1	21.3034	6	334.777	0.000111425	0.0147724	22.6517	4.6056	279.533	53.9233	0.192905
ENSMUSG00000030137	2.97629e-07	0.000886206	24	18	63.3231	0.0036495	1	24	17.9999	245.299	2.35059e-08	9.17364e-05	24	18	175.814	33.9222	0.192943
ENSMUSG00000030168	0.00295279	0.126404	24	15	357.721	0.0117846	1	22.0465	12	3402.94	0.000392026	0.0319316	23.0233	13.4606	3082.36	346.839	0.112524
ENSMUSG00000030223	0.000151906	0.0294983	18	3	210.848	0.0276682	1	12	6.63123e-05	3327.83	5.62344e-05	0.00960311	15	1.25004	3157.66	337.154	0.106773
ENSMUSG00000030254	0.00151914	0.0925227	18	12	15.9049	0.0249973	1	12	12	176.766	0.000424501	0.0337251	15	12.5	153.084	12.6481	0.0826219
ENSMUSG00000030256	0.000151906	0.0294983	18	12	100.178	0.0731715	1	16.9286	12	2049.08	0.000137908	0.0164364	17.4643	12.0113	1899.68	153.918	0.0810234
ENSMUSG00000030324	0.00739363	0.19444	12	9	9.08974	0.0132509	1	12	6.00001	37.0374	0.00100234	0.0579464	12	7.5	34.0045	7.96753	0.234308
ENSMUSG00000030352	0.00151914	0.0925227	24	6	374.854	0.00641605	1	23.122	6	2140.21	0.000122212	0.0154483	23.561	6.00209	1850.58	125.604	0.0678729
ENSMUSG00000030428	0.00107077	0.0790479	18	15	768.707	0.00400289	1	12	12	15868.9	5.72635e-05	0.00971233	15	13.75	14751.5	774.581	0.0525087
ENSMUSG00000030495	0.000511986	0.053179	18	12	58.3762	0.0407571	1	24	6.00004	1438.94	0.000245758	0.0231895	21	9.62502	1333.56	171.541	0.128634
ENSMUSG00000030536	0.00405009	0.147465	18	6	79.4215	0.043498	1	12	6	1227.01	0.001699	0.0827815	15	6.25	1156.23	92.0271	0.0795926
ENSMUSG00000030549	0.000346771	0.0430221	12	9	14.1372	0.00356681	1	12	5.99997	58.9848	1.80619e-05	0.00469925	12	7.49999	56.9744	14.1939	0.249128
ENSMUSG00000030711	1.38689e-05	0.00728742	24	18	99.7365	0.00502158	1	22.5714	17.9999	394.47	1.21736e-06	0.000858497	23.2857	18.0169	317.742	45.0429	0.14176
ENSMUSG00000030849	0.000745346	0.0665793	18	6	204.789	0.0126425	1	12	6	2215.77	0.00011847	0.0151808	15	6.25	2051.25	185.985	0.0906688
ENSMUSG00000030878	0.00107077	0.0790479	24	18	88.3128	0.0455171	1	24	17.9999	786.632	0.000532662	0.0388945	24	18	700.643	48.1755	0.068759
ENSMUSG00000030880	3.85398e-05	0.0127505	18	12	102.208	0.0350088	1	18.0571	12	1547.24	1.95854e-05	0.00499857	18.0286	12	1409.13	147.107	0.104395
ENSMUSG00000030888	0.00739363	0.19444	18	15	35.5719	0.0105704	1	12	12	510.347	0.000817241	0.0511971	15	13.75	460.54	32.0345	0.0695585
ENSMUSG00000031111	0.00295279	0.126404	24	9	465.545	0.0439481	1	24	6.00001	5587.75	0.00129117	0.0685166	24	7.50001	5087.87	481.703	0.0946768
ENSMUSG00000031274	0.000745346	0.0665793	24	6	110.712	0.0375927	1	21.7931	6	651.387	0.000321738	0.0280504	22.8966	6.01397	540.01	74.4989	0.137958
ENSMUSG00000031410	3.85398e-05	0.0127505	24	12	6.78683	0.0156811	1	24	12	14.7083	9.25805e-06	0.00314047	24	12	9.10782	8.33001	0.914599
ENSMUSG00000031431	0.00151914	0.0925227	24	15	929.592	0.00248787	1	19.75	12	4333.58	5.09691e-05	0.00892726	21.875	13.4815	3113.97	1517.05	0.487175
ENSMUSG00000031488	0.000745346	0.0665793	18	3	13.3734	0.090044	1	24	6.63123e-05	183.036	0.00071202	0.0471922	21	1.75003	166.207	33.2475	0.200037
ENSMUSG00000031530	6.20908e-05	0.0164744	24	6	219.897	0.00384218	1	21.0667	6	616.419	3.87634e-06	0.001791	22.5333	6.02553	389.169	151.536	0.389384
ENSMUSG00000031538	0.00151914	0.0925227	24	3	497.597	0.00691526	1	24	6.63123e-05	2555.16	0.000130934	0.0162443	24	1.50003	2149.11	238.596	0.111021
ENSMUSG00000031539	0.00151914	0.0925227	18	3	100.622	0.0479761	1	24	6.63123e-05	4360.07	0.000767209	0.0493038	21	1.75003	4224.54	236.29	0.0559326
ENSMUSG00000031549	0.00151914	0.0925227	12	3	16.711	0.00698834	1	12	4.2196e-06	105.153	0.000132206	0.0162766	12	1.5	89.9354	16.3327	0.181605
ENSMUSG00000031700	0.00295279	0.126404	18	15	248.011	0.00397625	1	19.3469	12	1921.25	0.00014503	0.0167522	18.6735	13.5718	1572.07	353.6	0.224927
ENSMUSG00000031740	0.00549889	0.170555	24	3	96.3147	0.0481678	1	22.5714	6	403.212	0.0024464	0.099785	23.2857	4.5503	330.831	68.508	0.207079
ENSMUSG00000031762	0.00549889	0.170555	24	12	55.2724	0.0367716	1	18.5882	12	426.623	0.00192219	0.0873089	21.2941	12.197	316.873	118.189	0.372985
ENSMUSG00000031765	9.80257e-05	0.0230429	24	15	522.162	0.0230917	1	19.75	12	4966.34	3.16868e-05	0.00681215	21.875	13.4815	4034.3	1146.04	0.284075
ENSMUSG00000031785	0.00295279	0.126404	24	3	582.517	0.0139372	1	23.7	6.63123e-05	6466.89	0.000456729	0.0351708	23.85	1.49066	6065.97	345.602	0.0569739
ENSMUSG00000031791	0.000231363	0.0380373	12	3	80.8024	0.00353419	1	12	12	1657.72	1.2279e-05	0.0038712	12	1.5	1548.58	83.7538	0.0540843
ENSMUSG00000031825	0.00549889	0.170555	18	6	97.5015	0.0348568	1	18.7723	6	524.348	0.00183234	0.0854172	18.3861	6.00265	424.308	88.267	0.208026
ENSMUSG00000031842	0.00212988	0.110828	24	15	6.82707	0.0831027	1	22.8434	12	25.0145	0.00170616	0.0829792	23.4217	13.4712	17.2742	8.83621	0.511526
ENSMUSG00000031951	0.00107077	0.0790479	24	21	59.5096	0.0355348	1	24	17.9999	773.606	0.000425264	0.0337251	24	19.5	717.138	62.8351	0.0876192
ENSMUSG00000031997	0.00739363	0.19444	12	9	11.068	0.0140208	1	12	6.00001	92.8374	0.00105472	0.0593832	12	7.50001	86.9054	11.7046	0.134682
ENSMUSG00000032010	1.26415e-06	0.00199275	24	15	98.499	0.00652895	1	21.5455	12	944.197	1.61875e-07	0.000284105	22.7727	13.4582	813.128	153.028	0.188197
ENSMUSG00000032038	0.00405009	0.147465	24	15	115.549	0.0357528	1	23.4074	12	964.38	0.00142488	0.0735719	23.7037	13.4834	869.768	86.5091	0.0994623
ENSMUSG00000032060	0.00984914	0.219399	12	9	535.736	0.0183097	1	12	6.00001	4239.58	0.00173494	0.0838231	12	7.5	4387.69	371.169	0.0845932
ENSMUSG00000032128	0.000231363	0.0380373	18	9	48.4324	0.069967	1	23.7	6	125.835	0.000194759	0.0202293	20.85	7.85174	87.1188	48.7759	0.559878
ENSMUSG00000032178	0.00295279	0.126404	18	6	114.751	0.00830594	1	12	6.00001	3226.71	0.000284885	0.0256186	15	6.25001	3142.71	109.138	0.0347272
ENSMUSG00000032179	0.00212988	0.110828	18	6	8.89537	0.117116	1	17.5556	6	68.7685	0.00231889	0.0978401	17.7778	6.00094	57.788	11.1182	0.192396
ENSMUSG00000032228	0.00212988	0.110828	24	6	221.212	0.0749791	1	20.8352	6	2773.93	0.0015558	0.0783691	22.4176	6.03005	2541.72	158.673	0.0624272
ENSMUSG00000032231	0.00295279	0.126404	18	3	106.585	0.0338385	1	12	6.63123e-05	772.072	0.00102028	0.0583316	15	1.25004	720.617	104.642	0.145212
ENSMUSG00000032238	2.42705e-06	0.00295637	24	9	957.903	0.00748545	1	20.6087	6	5050.9	3.4198e-07	0.000458219	22.3043	7.4289	3697.94	1148.68	0.310627
ENSMUSG00000032278	1.38689e-05	0.00728742	24	15	23.3746	0.0109513	1	20.8352	12	169.283	2.53646e-06	0.00138719	22.4176	13.4612	132.916	44.0985	0.331777
ENSMUSG00000032303	0.00107077	0.0790479	24	9	53.8376	0.00767777	1	18.2308	6.00002	243.889	0.00010448	0.0144323	21.1154	7.43383	161.596	65.1519	0.403177
ENSMUSG00000032306	0.00549889	0.170555	18	12	41.3905	0.0454317	1	12	12	1123.94	0.00232205	0.0978401	15	12.5	1046.92	46.8282	0.0447297
ENSMUSG00000032434	0.00295279	0.126404	24	3	112.458	0.0709921	1	22.8434	6.63123e-05	1353.49	0.00198518	0.0897115	23.4217	1.46389	1269.2	82.3449	0.0648796
ENSMUSG00000032501	3.85398e-05	0.0127505	24	15	67.4539	0.0116207	1	21.3034	12	404.443	6.99505e-06	0.00264019	22.6517	13.4584	331.451	83.1357	0.250824
ENSMUSG00000032534	0.00107077	0.0790479	12	9	66.7281	0.00726774	1	12	6	937.884	9.93278e-05	0.0138635	12	7.5	913.047	64.5072	0.0706505
ENSMUSG00000032575	0.00212988	0.110828	24	21	131.85	0.0898761	1	24	17.9999	1537.59	0.00183022	0.0854172	24	19.5	1349.77	146.813	0.108769
ENSMUSG00000032652	0.00212988	0.110828	24	21	151.245	0.0801926	1	24	17.9999	3235.1	0.0016525	0.0812217	24	19.5	3031.81	195.081	0.0643445
ENSMUSG00000032698	0.00295279	0.126404	24	3	41.4959	0.0624067	1	24	6.63123e-05	514.286	0.00176886	0.0845731	24	1.50003	450.007	60.3937	0.134206
ENSMUSG00000032702	0.00212988	0.110828	24	3	302.954	0.0671867	1	24	6.25659e-05	2348.11	0.00140981	0.0735253	24	1.50003	1939.05	239.19	0.123355
ENSMUSG00000032766	0.00295279	0.126404	12	9	66.7984	0.0278941	1	12	6	658.31	0.000856956	0.0526714	12	7.5	640.231	68.2291	0.106569
ENSMUSG00000032899	2.97629e-07	0.000886206	24	9	26.3135	0.00372391	1	21.0667	6	117.934	2.39628e-08	9.17364e-05	22.5333	7.43386	85.1567	29.7306	0.349129
ENSMUSG00000033106	0.00107077	0.0790479	24	12	43.3599	0.0721484	1	22.0465	12	777.157	0.000808728	0.0509518	23.0233	12.0216	714.212	65.1719	0.09125
ENSMUSG00000033436	0.00295279	0.126404	24	9	123.383	0.075766	1	24	6	4161.49	0.00210412	0.0925287	24	7.5	4007.15	146.222	0.0364903
ENSMUSG00000033453	8.00375e-06	0.00649953	24	0	72.0598	0.0077415	1	24	6.71366e-05	462.404	1.09031e-06	0.000811618	24	3.35683e-05	378.617	95.8386	0.253128
ENSMUSG00000033488	0.00107077	0.0790479	24	15	32.7804	0.0448925	1	23.122	12	395.165	0.000526017	0.0386197	23.561	13.4767	355.794	45.4074	0.127623
ENSMUSG00000033491	0.000511986	0.053179	24	6	25.1357	0.0670433	1	22.0465	6	173.648	0.000387176	0.0318268	23.0233	6.01082	142.712	23.9165	0.167586
ENSMUSG00000033847	0.00295279	0.126404	12	9	5.17	0.0217074	1	12	6.00001	19.7954	0.000682964	0.0462737	12	7.5	20.1634	4.28686	0.212606
ENSMUSG00000033863	0.000346771	0.0430221	24	15	256.457	0.0138677	1	19.5464	12	3186.27	6.36943e-05	0.0102696	21.7732	13.4877	2639.41	676.492	0.256305
ENSMUSG00000034063	0.00295279	0.126404	12	9	11.0294	0.00487371	1	12	6.00001	93.436	0.000174835	0.0191234	12	7.5	85.7643	13.8404	0.161378
ENSMUSG00000034075	0.00212988	0.110828	24	3	95.5171	0.0912695	1	23.7	6.63123e-05	2016.25	0.0018556	0.0857142	23.85	1.49066	1901.17	129.073	0.0678913
ENSMUSG00000034177	0.00151914	0.0925227	18	9	17.1824	0.131661	1	14.5846	6.00001	187.272	0.00190354	0.0871984	16.2923	7.42435	169.741	21.2471	0.125174
ENSMUSG00000034738	0.00549889	0.170555	12	3	12.6223	0.0140728	1	12	12	87.3343	0.000809965	0.0509518	12	1.5	69.6884	17.0589	0.244788
ENSMUSG00000034807	0.00151914	0.0925227	18	12	39.8342	0.165207	1	24	12	1449.48	0.00233158	0.0979338	21	12.25	1379.48	124.25	0.0900699
ENSMUSG00000034853	0.00151914	0.0925227	24	18	197.188	0.0712737	1	24	17.9999	1481.85	0.00109691	0.0611125	24	18	1246.86	147.234	0.118084
ENSMUSG00000034981	0.000231363	0.0380373	18	3	226.624	0.0790748	1	22.5714	6.83661e-05	3426.94	0.000217873	0.0215428	20.2857	1.69051	3178.15	423.323	0.133198
ENSMUSG00000035104	0.00107077	0.0790479	24	15	54.234	0.0213608	1	20.6087	12	426.828	0.000267277	0.0245291	22.3043	13.4638	330.909	118.529	0.358193
ENSMUSG00000035168	0.000745346	0.0665793	18	3	83.8447	0.0199248	1	12	6.63123e-05	1056.86	0.000179955	0.019524	15	1.25004	1002.35	122.907	0.122619
ENSMUSG00000035305	0.00151914	0.0925227	24	6	11.3933	0.0697988	1	21.7931	6	82.0268	0.00107643	0.0602936	22.8966	6.01397	68.5433	9.34819	0.136384
ENSMUSG00000035509	0.000745346	0.0665793	24	9	124.346	0.0103457	1	18.96	6	602.467	9.84934e-05	0.013819	21.48	7.42623	436.711	146.818	0.33619
ENSMUSG00000035513	0.00295279	0.126404	24	9	57.3037	0.0646927	1	24	6	438.266	0.00182678	0.0854172	24	7.5	392.773	58.4888	0.148912
ENSMUSG00000035566	0.00107077	0.0790479	18	3	506.875	0.241113	1	12	4.85026e-05	9736	0.00239119	0.0988907	15	1.25003	8867.69	1226.31	0.138289
ENSMUSG00000035653	0.00151914	0.0925227	24	21	195.602	0.0546635	1	24	17.9999	2215.02	0.000863315	0.0529408	24	19.5	2039.82	203.228	0.0996305
ENSMUSG00000035910	0.00212988	0.110828	24	0	105.053	0.0279315	1	18.5882	6.63123e-05	1051.03	0.000638318	0.0440867	21.2941	3.79827e-05	958.206	126.827	0.132359
ENSMUSG00000036214	0.000346771	0.0430221	24	21	13.3542	0.0462186	1	24	17.9999	140.156	0.000192988	0.0201251	24	19.5	122.123	14.914	0.122123
ENSMUSG00000036218	0.000231363	0.0380373	24	21	77.2997	0.0316309	1	24	17.9999	547.676	9.38573e-05	0.0133787	24	19.5	440.154	83.1944	0.189012
ENSMUSG00000036298	2.34022e-05	0.00979894	24	9	872.285	0.00913205	1	19.5464	6.00002	6395.51	3.49601e-06	0.00173471	21.7732	7.42426	5083.4	1086.75	0.213783
ENSMUSG00000036330	0.00549889	0.170555	12	3	2.65271	0.0107606	1	12	12	17.4463	0.00063521	0.0439854	12	1.49999	14.9158	2.8557	0.191454
ENSMUSG00000036412	0.00295279	0.126404	24	3	21.0099	0.0410724	1	20.8352	6.00001	86.2713	0.00121489	0.0659093	22.4176	4.62895	63.974	24.4271	0.381829
ENSMUSG00000036528	0.00295279	0.126404	12	9	58.1292	0.00365314	1	12	5.99999	459.361	0.000134159	0.0163706	12	7.49999	429.676	55.8742	0.130038
ENSMUSG00000036611	0.00405009	0.147465	24	3	42.9989	0.0152904	1	22.3059	5.99998	274.576	0.000661978	0.0452543	23.1529	4.56098	242.566	29.9645	0.123531
ENSMUSG00000036814	0.00212988	0.110828	24	6	205.411	0.0534134	1	21.7931	6	1516.93	0.0011469	0.0629808	22.8966	6.01397	1275.03	183.355	0.143805
ENSMUSG00000036915	2.97629e-07	0.000886206	24	18	32.8935	0.00665641	1	23.4074	17.9999	83.1154	4.16823e-08	0.000124111	23.7037	18.0028	52.1877	20.8074	0.398704
ENSMUSG00000036928	0.00151914	0.0925227	24	9	9.12737	0.120088	1	23.4074	6.00001	50.3655	0.00175301	0.0840947	23.7037	7.48242	39.3547	10.5995	0.269332
ENSMUSG00000036960	0.00295279	0.126404	12	6	0.784633	0.0548484	1	17.0811	6	3.08793	0.00157553	0.078918	14.5405	6.18893	1.60543	1.02899	0.640943
ENSMUSG00000036964	0.000346771	0.0430221	12	9	23.0864	0.00153703	1	12	6	154.638	8.23203e-06	0.00298111	12	7.5	138.296	27.7953	0.200984
ENSMUSG00000037016	6.20908e-05	0.0164744	24	3	64.8978	0.0274378	1	23.122	6.63123e-05	353.826	2.43326e-05	0.0057183	23.561	1.47259	281.527	88.0097	0.312616
ENSMUSG00000037239	6.20908e-05	0.0164744	24	9	179.113	0.01484	1	23.7	6	1824.7	1.37268e-05	0.00427734	23.85	7.49086	1626.32	185.484	0.114051
ENSMUSG00000037266	0.000511986	0.053179	24	12	942.28	0.0235041	1	23.4074	12	9847.11	0.000148349	0.0170621	23.7037	12.0019	8888.01	1241.29	0.139659
ENSMUSG00000037379	3.85398e-05	0.0127505	24	3	21.3665	0.0101852	1	23.7	5.38796e-05	66.5996	6.18269e-06	0.00247289	23.85	1.49065	39.39	33.8347	0.858966
ENSMUSG00000037411	8.00375e-06	0.00649953	24	3	72.7685	0.00623905	1	24	6.63123e-05	241.98	8.89482e-07	0.000754395	24	1.50003	175.572	54.5723	0.310826
ENSMUSG00000037428	0.00151914	0.0925227	24	6	1487.73	0.0184856	1	19.75	6	13554.2	0.000322395	0.0280504	21.875	6.05716	10690.5	2746.75	0.256934
ENSMUSG00000037432	0.000745346	0.0665793	18	3	37.5685	0.00683757	1	12	6.05138e-05	389.933	6.72056e-05	0.010532	15	1.25004	375.513	48.9817	0.130439
ENSMUSG00000037455	0.00107077	0.0790479	18	3	31.387	0.0283701	1	12	6.63123e-05	487.502	0.000346361	0.029556	15	1.25004	461.357	45.1839	0.0979369
ENSMUSG00000037463	0.00151914	0.0925227	12	3	21.7998	0.00583657	1	12	12	293.181	0.000112014	0.0147724	12	1.49999	260.718	27.3317	0.104833
ENSMUSG00000037465	0.000745346	0.0665793	24	3	22.5408	0.113488	1	23.4074	6.63123e-05	224.409	0.000877827	0.0535576	23.7037	1.48152	201.647	24.1351	0.11969
ENSMUSG00000037570	0.00151914	0.0925227	24	12	22.4719	0.0708609	1	24	12	276.517	0.00109119	0.0609201	24	12	253.802	26.6514	0.105009
ENSMUSG00000037577	0.000346771	0.0430221	18	9	3.69217	0.0365228	1	24	5.99999	13.6006	0.000155484	0.0176554	21	7.875	10.6968	3.99949	0.373895
ENSMUSG00000037833	4.4813e-06	0.00444778	12	6	28.1487	0.0142386	1	13.6403	6	107.574	1.12093e-06	0.000811858	12.8201	6.02466	71.474	20.6412	0.288793
ENSMUSG00000038028	6.20908e-05	0.0164744	24	21	54.3976	0.0159228	1	23.4074	17.9999	609.278	1.46588e-05	0.00432356	23.7037	19.4843	564.242	59.404	0.105281
ENSMUSG00000038214	0.00405009	0.147465	18	6	57.7423	0.0374918	1	16.9286	6	460.744	0.00148697	0.0759005	17.4643	6.00565	406.726	56.7274	0.139473
ENSMUSG00000038332	0.00212988	0.110828	24	18	91.9861	0.0852739	1	20.3871	17.9999	1800.21	0.00174605	0.0840047	22.1935	18.12	1711.64	89.9619	0.0525588
ENSMUSG00000038366	0.000346771	0.0430221	24	0	234.463	0.0496225	1	24	6.63123e-05	4007.28	0.000205978	0.0208294	24	3.31561e-05	3755.76	256.703	0.0683493
ENSMUSG00000038400	0.00549889	0.170555	18	12	38.007	0.026682	1	12	1.19997e-05	1326.44	0.00144183	0.0741613	15	12.5	1241.23	54.1762	0.0436473
ENSMUSG00000038540	0.00151914	0.0925227	12	9	4.32557	0.00149453	1	12	6	12.8668	3.17755e-05	0.00681215	12	7.5	10.4656	4.24033	0.405169
ENSMUSG00000038550	4.4813e-06	0.00444778	18	12	43.4992	0.0104051	1	23.4074	12	250.771	8.33764e-07	0.000744774	20.7037	12.2082	196.149	74.3691	0.379147
ENSMUSG00000038578	4.4813e-06	0.00444778	24	9	75.2297	0.0127475	1	21.5455	6	543.954	1.00986e-06	0.000773209	22.7727	7.44077	447.545	89.4233	0.199809
ENSMUSG00000038702	0.00151914	0.0925227	18	0	190.203	0.038099	1	24	6.63123e-05	1138.35	0.000622601	0.0433363	21	2.90116e-05	956.519	149.846	0.156658
ENSMUSG00000038793	2.34022e-05	0.00979894	24	12	9.3366	0.0206855	1	24	12	35.9098	7.52317e-06	0.00280008	24	12	27.4343	11.6538	0.424789
ENSMUSG00000039067	0.000745346	0.0665793	18	15	126.599	0.115476	1	12	12	2809.35	0.000891714	0.0540637	15	13.75	2624.35	150.841	0.0574774
ENSMUSG00000039089	2.34022e-05	0.00979894	24	21	131.892	0.00931108	1	24	17.9999	1145.36	3.56031e-06	0.00173471	24	19.5	986.964	145.555	0.147477
ENSMUSG00000039096	0.00151914	0.0925227	24	9	29.8253	0.0944348	1	22.3059	6	627.127	0.001413	0.0735253	23.1529	7.4551	576.372	45.3187	0.0786275
ENSMUSG00000039220	0.00151914	0.0925227	12	9	102.001	0.00711429	1	12	6	1706.72	0.000134396	0.0163706	12	7.5	1700.97	101.341	0.0595785
ENSMUSG00000039232	0.00984914	0.219399	18	6	6.42827	0.0191037	1	12	5.99997	29.3006	0.00180219	0.0850367	15	6.24998	24.1897	6.42747	0.265711
ENSMUSG00000039252	0.000151906	0.0294983	18	0	258.604	0.0371019	1	24	17.9999	1716.78	7.37544e-05	0.0112508	21	18.375	1701.14	194.932	0.114589
ENSMUSG00000039308	0.00295279	0.126404	24	9	36.7678	0.0842183	1	24	6	707.102	0.00231255	0.0978401	24	7.5	664.694	40.5368	0.0609856
ENSMUSG00000039345	0.00549889	0.170555	12	3	21.0418	0.0289724	1	12	12	354.857	0.00155247	0.0783691	12	1.5	319.154	30.3954	0.0952376
ENSMUSG00000039410	0.00295279	0.126404	24	21	97.3135	0.0656254	1	24	17.9999	875.373	0.00185034	0.0856399	24	19.5	793.065	107.07	0.135008
ENSMUSG00000039461	1.38689e-05	0.00728742	18	12	52.4521	0.0250481	1	12	5.29059e-06	1181.75	5.51405e-06	0.00227332	15	12.5	1104.19	36.1977	0.0327821
ENSMUSG00000039601	0.00295279	0.126404	24	18	533.883	0.0578826	1	24	17.9999	8665.58	0.00165349	0.0812217	24	18	7871.94	608.32	0.077277
ENSMUSG00000039620	0.000346771	0.0430221	24	21	96.2951	0.00892908	1	24	6.63123e-05	514.855	4.23744e-05	0.00824933	24	22.5	463.205	99.7514	0.21535
ENSMUSG00000039646	0.00295279	0.126404	18	9	45.249	0.079683	1	19.1515	6.00001	484.992	0.00220104	0.0948287	18.5758	7.55375	428.217	59.4477	0.138826
ENSMUSG00000039682	0.00739363	0.19444	24	6	133.933	0.0140219	1	20.1702	6.00002	1882.23	0.0010548	0.0593832	22.0851	6.04546	1746.59	75.1736	0.0430401
ENSMUSG00000039763	0.00107077	0.0790479	24	21	61.5397	0.0394811	1	23.4074	17.9999	628.921	0.00046804	0.0356322	23.7037	19.4843	564.692	65.5414	0.116066
ENSMUSG00000039908	0.000346771	0.0430221	18	12	19.9442	0.0219875	1	24	12	487.225	9.74741e-05	0.013748	21	12.25	456.769	46.8203	0.102503
ENSMUSG00000039982	1.38689e-05	0.00728742	24	3	233.276	0.00689994	1	23.122	5.04377e-05	2606.95	1.64232e-06	0.00107149	23.561	1.47259	2276.07	437.344	0.192149
ENSMUSG00000039994	0.000745346	0.0665793	18	9	31.9576	0.124618	1	12.9863	6.00001	176.119	0.000955228	0.0561364	15.4932	7.45241	157.018	27.3069	0.173909
ENSMUSG00000040010	0.000745346	0.0665793	18	12	368.817	0.00589712	1	12	4.29184e-07	3189.87	5.86124e-05	0.00978087	15	12.5	2738.75	245.99	0.0898184
ENSMUSG00000040138	0.000346771	0.0430221	18	0	27.2007	0.0657961	1	14.4733	3.52665	214.233	0.000266677	0.0245291	16.2366	1.97816	205.697	15.7858	0.0767431
ENSMUSG00000040170	0.00151914	0.0925227	24	18	30.1046	0.0202631	1	24	17.9999	88.1605	0.000350568	0.029556	24	18	49.0385	13.5353	0.276014
ENSMUSG00000040322	3.85398e-05	0.0127505	18	3	19.1291	0.0292017	1	12	5.70824e-05	205.362	1.65408e-05	0.00443261	15	1.25004	188.079	37.5299	0.199543
ENSMUSG00000040472	0.00151914	0.0925227	12	3	39.4919	0.014782	1	12	6.70474e-07	919.016	0.000262823	0.0244158	12	1.5	861.693	53.1521	0.0616833
ENSMUSG00000040557	0.00295279	0.126404	18	12	19.2122	0.0248072	1	12	12	247.225	0.000770713	0.0494104	15	12.5	218.319	19.1755	0.0878325
ENSMUSG00000040616	8.00375e-06	0.00649953	24	0	52.7584	0.00660639	1	23.4074	5.82068e-05	330.975	9.38828e-07	0.000762385	23.7037	2.94718e-05	268.611	71.467	0.266061
ENSMUSG00000040675	6.20908e-05	0.0164744	18	12	23.1111	0.00930554	1	24	12	469.517	8.87718e-06	0.00308949	21	12.25	434.104	55.9334	0.128848
ENSMUSG00000040717	0.000745346	0.0665793	24	3	55.5723	0.0208916	1	19.9579	6.63123e-05	527.535	0.000187949	0.0200663	21.9789	1.37372	459.227	107.122	0.233267
ENSMUSG00000040820	0.00549889	0.170555	18	6	46.4116	0.0209926	1	12	6	761.968	0.00116207	0.0635534	15	6.25	728.432	46.5126	0.063853
ENSMUSG00000040856	9.80257e-05	0.0230429	18	9	937.996	0.00535012	1	18.0571	6	9600.86	8.10847e-06	0.00297659	18.0286	7.5024	8231.52	1280.79	0.155596
ENSMUSG00000040957	0.00739363	0.19444	24	18	198.066	0.0224274	1	20.6087	12	1121.8	0.00160922	0.080144	22.3043	14.8578	918.762	263.242	0.286518
ENSMUSG00000041134	0.00549889	0.170555	24	3	32.8946	0.0252108	1	19.1515	6.63123e-05	264.336	0.00137019	0.0719966	21.5758	1.34852	234.691	52.3708	0.223148
ENSMUSG00000041313	0.00295279	0.126404	24	3	155.955	0.0656081	1	24	4.91754e-05	2408.88	0.00184991	0.0856399	24	1.50002	2197.04	215.965	0.0982983
ENSMUSG00000041358	0.00182451	0.110368	12	3	1.28653	0.0324085	1	12	7.0066e-07	4.74597	0.000634803	0.0439854	12	1.5	3.11266	1.26996	0.407997
ENSMUSG00000041378	1.38689e-05	0.00728742	24	3	282.622	0.00559058	1	21.0667	6.63123e-05	1562.41	1.34698e-06	0.000925548	22.5333	1.40837	1259.36	433.886	0.34453
ENSMUSG00000041445	0.000511986	0.053179	18	6	50.8065	0.0226199	1	16.2051	6	322.092	0.000143213	0.016614	17.1026	6.01657	268.078	58.0071	0.216381
ENSMUSG00000042002	0.00107077	0.0790479	24	9	7.04733	0.00489232	1	18.5882	6	38.3807	6.89363e-05	0.0106784	21.2941	7.42936	19.0017	13.8309	0.727876
ENSMUSG00000042246	0.000511986	0.053179	24	18	117.701	0.0175867	1	21.0667	12	908.517	0.000113612	0.0147795	22.5333	14.8677	809.28	166.689	0.205972
ENSMUSG00000042581	0.00295279	0.126404	18	6	77.5634	0.0206349	1	12	6	909.912	0.000652307	0.0448977	15	6.25	840.967	84.4171	0.100381
ENSMUSG00000042662	0.00295279	0.126404	24	6	114.663	0.078963	1	24	5.99998	1000.28	0.00218327	0.0944691	24	5.99999	898.221	81.4852	0.0907185
ENSMUSG00000042817	0.00151914	0.0925227	24	9	42.5954	0.0261271	1	24	6	250.857	0.000441933	0.0343273	24	7.5	217.679	45.0834	0.207109
ENSMUSG00000043090	0.00151914	0.0925227	24	3	71.0433	0.173784	1	24	6.63123e-05	1242.39	0.00243927	0.0997584	24	1.50003	1167.33	74.8944	0.0641586
ENSMUSG00000043230	2.34022e-05	0.00979894	24	3	5.99261	0.00410677	1	24	6.63123e-05	17.6101	1.64899e-06	0.00107149	24	1.50003	7.51089	8.49292	1.13075
ENSMUSG00000043384	0.00549889	0.170555	12	9	2296.07	0.0102502	1	12	5.99997	50644	0.000607816	0.0426394	12	7.49999	50364.2	2641.73	0.0524525
ENSMUSG00000043496	0.000346771	0.0430221	24	6	206.476	0.0162854	1	21.0667	6	3054.15	7.38911e-05	0.0112508	22.5333	6.02553	2836.4	138.065	0.0486764
ENSMUSG00000043925	6.20908e-05	0.0164744	18	6	4.30902	0.00162031	1	12	6.00001	9.52087	1.72158e-06	0.00107291	15	6.25	6.16857	3.70592	0.600775
ENSMUSG00000043998	0.00405009	0.147465	12	0	51.4297	0.0166176	1	12	12	1138.62	0.000713836	0.0471922	12	12	1108.82	36.0585	0.0325196
ENSMUSG00000044338	0.00212988	0.110828	24	3	85.4556	0.0406835	1	24	6.63123e-05	269.529	0.000897151	0.0542706	24	1.50003	185.781	56.3343	0.30323
ENSMUSG00000044350	0.00212988	0.110828	24	9	18.2533	0.0521444	1	24	5.99999	172.509	0.00112232	0.0620123	24	7.49999	147.795	20.8639	0.141167
ENSMUSG00000044447	0.000346771	0.0430221	12	9	158.478	0.00415767	1	12	6	1165.09	2.08329e-05	0.00521758	12	7.5	1107.4	176.228	0.159138
ENSMUSG00000044522	0.000346771	0.0430221	24	18	11.1901	0.0320545	1	24	17.9999	41.5868	0.000137913	0.0164364	24	18	28.8159	6.07912	0.210964
ENSMUSG00000045193	1.38689e-05	0.00728742	18	12	309.013	0.0441718	1	12	9.01857e-06	3253.52	9.37637e-06	0.00314085	15	12.5	2744.63	234.962	0.0856076
ENSMUSG00000045312	0.000346771	0.0430221	24	3	103.215	0.0263822	1	21.5455	6.63123e-05	1031.57	0.00011529	0.0148535	22.7727	1.42333	930.094	129.48	0.139212
ENSMUSG00000045404	8.00375e-06	0.00649953	12	9	86.6258	0.000585353	1	12	6	577.605	9.45385e-08	0.00021112	12	7.5	549.141	81.5468	0.148499
ENSMUSG00000045410	0.000346771	0.0430221	24	21	72.8762	0.0454347	1	24	17.9999	810.658	0.000189984	0.0201138	24	19.5	719.348	76.6394	0.10654
ENSMUSG00000045725	0.00212988	0.110828	24	0	5.42632	0.104812	1	24	17.9999	26.4045	0.00210005	0.0925287	24	21	23.6125	5.58247	0.23642
ENSMUSG00000045903	0.00107077	0.0790479	12	0	52.9853	0.0595471	1	14.5846	12	239.348	0.000679717	0.0462311	13.2923	12.1145	217.181	37.8393	0.174229
ENSMUSG00000045969	0.00295279	0.126404	12	0	48.1737	0.0682467	1	15.6694	12	1282.66	0.00191636	0.0873089	13.8347	12.2148	1260.08	44.3352	0.0351844
ENSMUSG00000046159	0.000745346	0.0665793	18	3	22.6658	0.0490396	1	24	6.63123e-05	507.364	0.00040999	0.0330931	21	1.75003	478.399	54.7519	0.114448
ENSMUSG00000046204	0.00107077	0.0790479	18	0	212.553	0.0918461	1	24	17.9999	2879.83	0.00100578	0.0579464	21	18.375	2732.36	211.869	0.0775409
ENSMUSG00000046352	0.00549889	0.170555	24	3	199.398	0.0330174	1	19.75	6	1445.62	0.00174549	0.0840047	21.875	4.68997	1258.32	215.824	0.171518
ENSMUSG00000046500	0.00107077	0.0790479	24	15	10.5317	0.0149695	1	24	12	35.3905	0.000193005	0.0201251	24	13.5	27.0569	7.78799	0.287837
ENSMUSG00000046668	0.000511986	0.053179	24	0	174.227	0.0239933	1	21.0667	5.26015e-05	2629.41	0.000151184	0.0173138	22.5333	2.81318e-05	2454.28	218.292	0.0889436
ENSMUSG00000046949	0.00405009	0.147465	18	3	20.9877	0.0366988	1	12	6.63123e-05	279.981	0.00145869	0.074742	15	1.25004	265.905	27.1173	0.101981
ENSMUSG00000047215	0.00151914	0.0925227	24	12	16.5806	0.0645164	1	23.4074	12	145.125	0.00100268	0.0579464	23.7037	12.0019	123.136	23.4773	0.190661
ENSMUSG00000047473	0.00212988	0.110828	18	15	33.269	0.0679336	1	12	12	630.111	0.00142388	0.0735719	15	13.75	582.919	33.2359	0.0570164
ENSMUSG00000047497	0.00151914	0.0925227	24	6	41.7474	0.0115273	1	21.7931	6.00001	129.766	0.00020931	0.0210079	22.8966	6.01397	90.1341	23.2517	0.257968
ENSMUSG00000047658	0.00405009	0.147465	12	3	44.7466	0.019036	1	12	12	773.897	0.000807244	0.0509518	12	1.49999	726.682	42.5849	0.0586019
ENSMUSG00000047842	0.000346771	0.0430221	18	0	270.182	0.0371635	1	24	17.9999	2416.18	0.000157988	0.017864	21	18.375	2313.46	235.423	0.101762
ENSMUSG00000047904	0.000511986	0.053179	12	0	43.9379	0.0758711	1	12.0764	12	319.918	0.000433351	0.0339572	12.0382	12.0001	307.248	27.5523	0.0896744
ENSMUSG00000047963	0.000151906	0.0294983	24	21	12.5563	0.0380807	1	24	17.9999	65.2724	7.55495e-05	0.011374	24	19.5	51.7467	13.803	0.266742
ENSMUSG00000048240	0.00405009	0.147465	18	3	106.854	0.0637479	1	12	6.49447e-05	1801.87	0.00239127	0.0988907	15	1.25004	1713.26	126.706	0.073956
ENSMUSG00000048583	9.80257e-05	0.0230429	24	6	4666.04	0.016103	1	21.7931	6	22464.6	2.26659e-05	0.00543062	22.8966	6.01397	17526.8	3320.38	0.189446
ENSMUSG00000048706	2.34022e-05	0.00979894	18	15	27.7036	0.00126872	1	12	3.56162e-07	349.31	5.44307e-07	0.000599506	15	13.75	306.581	24.4089	0.0796163
ENSMUSG00000048960	0.000346771	0.0430221	24	18	394.123	0.136948	1	24	18	2673.88	0.000520248	0.0383011	24	18	2170.72	332.588	0.153216
ENSMUSG00000049521	0.000745346	0.0665793	12	9	182.806	0.00211232	1	12	6	1428.11	2.26111e-05	0.00543062	12	7.5	1320.08	190.041	0.143962
ENSMUSG00000049630	0.000511986	0.053179	18	9	162.814	0.0201339	1	18.2308	6	730.35	0.000128674	0.0160381	18.1154	7.50986	564.758	173.573	0.307341
ENSMUSG00000049866	0.00151914	0.0925227	18	0	203.877	0.0945941	1	16.3448	1.65511	3330.58	0.00141514	0.0735253	17.1724	0.869454	3219.68	155.22	0.0482098
ENSMUSG00000049892	1.38689e-05	0.00728742	24	15	669.786	0.00253528	1	22.5714	12	1916.28	6.38649e-07	0.000648206	23.2857	13.4667	1275.29	667.503	0.523413
ENSMUSG00000049907	2.34022e-05	0.00979894	24	6	318.81	0.00159884	1	21.0667	6	919.318	6.7728e-07	0.000648206	22.5333	6.02553	570.123	239.688	0.420415
ENSMUSG00000050050	0.00107077	0.0790479	18	3	6.49896	0.0656313	1	12	4.98029e-05	49.8878	0.000742329	0.0484155	15	1.25003	44.7839	11.6268	0.25962
ENSMUSG00000050377	0.000511986	0.053179	24	6	18.6215	0.0332874	1	21.0667	6.00001	79.7957	0.000204167	0.0208294	22.5333	6.02553	55.7514	20.0037	0.358802
ENSMUSG00000050608	2.34022e-05	0.00979894	18	15	124.296	0.103265	1	18.2308	12	2177.17	3.36713e-05	0.00710492	18.1154	13.5101	1997.98	188.549	0.0943701
ENSMUSG00000050666	6.20908e-05	0.0164744	24	3	98.6692	0.0102062	1	20.8352	6.58584e-05	519.874	9.67785e-06	0.00320182	22.4176	1.40113	440.569	107.302	0.243553
ENSMUSG00000050840	0.00212988	0.110828	24	3	73.6006	0.0901192	1	24	5.30771e-05	1045.53	0.00183465	0.0854172	24	1.50003	951.094	112.775	0.118574
ENSMUSG00000050963	0.00212988	0.110828	24	21	42.4814	0.103587	1	24	17.9999	480.61	0.0020781	0.0923359	24	19.5	426.49	48.6888	0.114162
ENSMUSG00000051262	1.38689e-05	0.00728742	24	15	29.444	0.0170947	1	24	12	149.225	3.85377e-06	0.001791	24	13.5	119.381	32.8422	0.275104
ENSMUSG00000051295	0.000346771	0.0430221	24	0	21.799	0.0105974	1	22.3059	6.11719e-05	126.852	4.9662e-05	0.00889941	23.1529	3.17475e-05	97.0764	30.6312	0.315537
ENSMUSG00000051984	0.00405009	0.147465	12	9	6.53143	0.0243323	1	12	6	34.2986	0.00100765	0.0579464	12	7.5	33.75	4.89192	0.144946
ENSMUSG00000052133	0.00107077	0.0790479	24	6	90.5203	0.018354	1	22.3059	6	609.164	0.000232637	0.0225295	23.1529	6.00804	532.345	38.6188	0.0725446
ENSMUSG00000052234	0.000511986	0.053179	18	12	9.7595	0.0193334	1	12	1.29646e-05	61.0786	0.00012396	0.0155956	15	12.5	46.6434	7.85207	0.168342
ENSMUSG00000052384	0.00295279	0.126404	24	15	18.9101	0.0415717	1	21.7931	12	184.954	0.00122818	0.0661847	22.8966	13.459	158.062	32.7821	0.2074
ENSMUSG00000052926	0.00212988	0.110828	24	15	17.266	0.105157	1	24	17.9999	209.592	0.00210622	0.0925287	24	16.5	195.654	3.11739	0.0159331
ENSMUSG00000053475	0.00107077	0.0790479	24	15	76.9996	0.0460717	1	24	12	329.864	0.000538555	0.0391117	24	13.5	271.597	54.1719	0.199457
ENSMUSG00000053581	0.00151914	0.0925227	12	0	136.711	0.0112869	1	12	2.98961e-06	2049.15	0.000205306	0.0208294	12	1.49481e-06	1977.86	88.6743	0.0448335
ENSMUSG00000054252	0.00107077	0.0790479	24	15	555.212	0.0525435	1	21.7931	12	4412.76	0.000606811	0.0426394	22.8966	13.459	3763.33	737.783	0.196045
ENSMUSG00000054263	0.00405009	0.147465	24	15	176.855	0.0238096	1	19.75	12	1775.71	0.000988101	0.0574385	21.875	13.4815	1507.47	329.989	0.218902
ENSMUSG00000054619	0.000346771	0.0430221	24	18	187.791	0.0437473	1	24	17.9999	1537.87	0.000183502	0.019749	24	18	1319.08	143.279	0.10862
ENSMUSG00000054676	0.000745346	0.0665793	18	0	45.8169	0.050341	1	18.7723	18	1304.42	0.000419887	0.033603	18.3861	18.0079	1261.2	46.7973	0.0371055
ENSMUSG00000054850	0.00549889	0.170555	12	3	105.196	0.00985191	1	12	12	1028.6	0.000586347	0.0418637	12	1.49999	980.988	79.7563	0.081302
ENSMUSG00000054889	0.000151906	0.0294983	18	3	4.5512	0.0587868	1	24	6.63123e-05	29.2582	0.000112752	0.0147724	21	1.75003	26.7101	13.4807	0.504707
ENSMUSG00000054994	0.00405009	0.147465	12	3	1.1685	0.0199987	1	12	3.09753e-06	2.48722	0.000844075	0.0524815	12	1.5	1.23428	1.11519	0.903515
ENSMUSG00000055116	0.00212988	0.110828	18	0	53.136	0.0652438	1	24	6.63123e-05	845.45	0.00137312	0.0720096	21	2.90116e-05	777.276	68.5016	0.0881304
ENSMUSG00000055653	0.00405009	0.147465	24	0	119.224	0.0273474	1	19.9579	6.63123e-05	1148.55	0.00111958	0.0619884	21.9789	3.65137e-05	1027.94	146.856	0.142865
ENSMUSG00000055866	3.85398e-05	0.0127505	18	9	787.102	0.00314177	1	24	6	2139.5	2.04955e-06	0.00124827	21	7.875	1663.15	729.018	0.438335
ENSMUSG00000056313	0.00212988	0.110828	24	15	10.2308	0.0757709	1	20.6087	12	58.1093	0.00157054	0.078918	22.3043	13.4638	42.5	18.9059	0.444844
ENSMUSG00000056708	0.00212988	0.110828	24	0	88.2704	0.096984	1	22.5714	4.54999e-05	1131.67	0.00195924	0.0888388	23.2857	2.34699e-05	1014.18	128.731	0.126931
ENSMUSG00000056749	0.00212988	0.110828	18	0	60.0968	0.0210407	1	23.7	17.9999	405.071	0.000493537	0.0369436	20.85	18.3427	349.665	62.0783	0.177537
ENSMUSG00000056973	0.000346771	0.0430221	24	21	9.12917	0.226591	1	24	17.9999	55.1758	0.000821224	0.0512987	24	19.5	31.212	14.5692	0.466782
ENSMUSG00000057469	0.000745346	0.0665793	12	0	89.949	0.0482204	1	12	12	1568.71	0.000403747	0.0326876	12	12	1515.16	68.7395	0.0453678
ENSMUSG00000057722	0.000151906	0.0294983	24	3	97.1832	0.0139074	1	21.3034	5.03829e-05	387.616	2.97193e-05	0.00652802	22.6517	1.41576	307.661	102.55	0.333322
ENSMUSG00000057963	0.00107077	0.0790479	24	18	163.67	0.0251575	1	19.9579	12	2293.75	0.000310377	0.0273602	21.9789	14.8497	2143.54	278.338	0.12985
ENSMUSG00000058070	0.00295279	0.126404	24	3	261.051	0.0295718	1	19.5464	6	2297	0.000903398	0.0542809	21.7732	4.7026	2104.39	222.29	0.105632
ENSMUSG00000058420	0.00107077	0.0790479	18	0	206.011	0.00578772	1	24	17.9999	1148.11	8.05115e-05	0.0119269	21	18.375	973.536	209.873	0.215578
ENSMUSG00000058809	0.00739363	0.19444	24	0	527.349	0.0308947	1	24	6.63123e-05	5153.51	0.0021436	0.0932169	24	3.31561e-05	4791.62	587.014	0.122508
ENSMUSG00000058886	0.00549889	0.170555	12	3	143.918	0.00819495	1	12	12	1781.88	0.000496029	0.0370267	12	1.49999	1611.31	155.944	0.0967804
ENSMUSG00000059033	0.000231363	0.0380373	24	15	4.51261	0.0202177	1	24	12	16.396	6.20849e-05	0.0101448	24	13.5	12.7359	3.5771	0.280867
ENSMUSG00000059208	0.00107077	0.0790479	24	21	278.858	0.0610456	1	24	17.9999	4156.44	0.000695196	0.0463429	24	19.5	3692.97	288.657	0.0781638
ENSMUSG00000059291	0.000346771	0.0430221	24	15	19.9452	0.0504937	1	21.0667	12	277.729	0.00020929	0.0210079	22.5333	13.4594	247.731	36.6967	0.148131
ENSMUSG00000059659	0.000231363	0.0380373	18	3	9.18702	0.0410094	1	12	6.74978e-05	79.6592	0.000119222	0.0151808	15	1.25004	72.0505	24.8851	0.345384
ENSMUSG00000059824	1.38689e-05	0.00728742	18	12	363.211	0.00210513	1	24	12	2526.93	5.35721e-07	0.000599506	21	12.25	1922.76	938.506	0.488103
ENSMUSG00000059970	0.000151906	0.0294983	24	18	229.269	0.0375454	1	24	18	2428.93	7.45683e-05	0.0112897	24	18	2020.58	347.996	0.172226
ENSMUSG00000060180	0.000745346	0.0665793	18	3	1.5485	0.198814	1	12	6.63123e-05	10.7681	0.00145474	0.0746822	15	1.25004	8.60275	5.99883	0.697316
ENSMUSG00000060441	0.00212988	0.110828	18	6	9.13695	0.00641588	1	12	6.00001	40.1501	0.000166723	0.018616	15	6.25001	33.136	8.67314	0.261744
ENSMUSG00000060548	0.00107077	0.0790479	24	3	88.5617	0.0285543	1	22.5714	6.55705e-05	953.611	0.000348412	0.029556	23.2857	1.45539	849.511	134.723	0.158588
ENSMUSG00000061130	0.00212988	0.110828	18	0	92.3772	0.114833	1	12.0764	5.9235	2872.28	0.0022785	0.0966125	15.0382	3.68813	2870.42	4.22212	0.00147091
ENSMUSG00000061143	0.000511986	0.053179	18	6	54.8622	0.0363985	1	12	6	564.461	0.000221585	0.0216716	15	6.25	512.533	58.9661	0.115049
ENSMUSG00000061171	0.000745346	0.0665793	18	3	7.75881	0.0265426	1	24	6.63123e-05	81.8575	0.000234051	0.0225615	21	1.75003	71.4631	16.8467	0.235739
ENSMUSG00000062488	0.000511986	0.053179	24	18	92.4762	0.0177519	1	22.8434	12	354.679	0.000114595	0.0148354	23.4217	14.935	273.619	113.294	0.414058
ENSMUSG00000062588	1.26415e-06	0.00199275	24	9	103.353	0.00478705	1	21.3034	6	697.857	1.20565e-07	0.000248531	22.6517	7.43706	569.556	115.339	0.202507
ENSMUSG00000062760	0.00151914	0.0925227	24	0	370.18	0.0462752	1	24	6.63123e-05	4085.33	0.000742547	0.0484155	24	3.31561e-05	3522.58	471.928	0.133972
ENSMUSG00000062866	0.00405009	0.147465	18	3	102.431	0.0415471	1	12	6.63123e-05	1611.35	0.00163052	0.0806176	15	1.25004	1554.62	143.093	0.0920438
ENSMUSG00000062960	6.20908e-05	0.0164744	24	3	135.27	0.0114836	1	22.3059	6.63123e-05	832.612	1.08051e-05	0.00353115	23.1529	1.44709	668.665	215.628	0.322475
ENSMUSG00000062980	0.00549889	0.170555	12	9	50.2059	0.0146347	1	12	5.99998	350.069	0.000839152	0.0522968	12	7.49999	331.659	53.9499	0.162667
ENSMUSG00000063457	0.000346771	0.0430221	24	15	158.189	0.112023	1	21.7931	12	1753.96	0.000433367	0.0339572	22.8966	13.459	1539.02	250.101	0.162506
ENSMUSG00000063531	0.000346771	0.0430221	24	12	47.9095	0.0651336	1	21.7931	12	412.03	0.00026422	0.0244158	22.8966	12.0279	333.683	80.3628	0.240835
ENSMUSG00000064246	0.00212988	0.110828	24	18	31.2509	0.0476348	1	24	17.9999	381.518	0.00103444	0.0586231	24	18	339.801	30.2998	0.0891693
ENSMUSG00000066245	0.0220991	0.314671	18	12	64.2665	0.0045656	1	12	1.40588e-05	297.698	0.00102928	0.0585618	15	12.5	219.068	47.6714	0.21761
ENSMUSG00000066554	0.000745346	0.0665793	24	9	385.475	0.0431948	1	24	6.00001	4355.81	0.000365211	0.0303942	24	7.50001	4034.41	402.478	0.0997614
ENSMUSG00000066687	0.000231363	0.0380373	24	15	154.601	0.0482433	1	19.3469	12	965.697	0.000138439	0.0164364	21.6735	13.4945	556.633	514.183	0.923739
ENSMUSG00000067567	0.000511986	0.053179	24	18	43.251	0.0308899	1	24	18	556.379	0.000190645	0.0201138	24	18	501.162	43.2054	0.0862105
ENSMUSG00000068329	0.00295279	0.126404	12	3	31.2793	0.00389521	1	12	6.29598e-07	704.416	0.000142311	0.0165892	12	1.5	642.855	49.5342	0.0770535
ENSMUSG00000068922	0.000745346	0.0665793	12	3	40.1705	0.00648521	1	12	12	573.794	6.3998e-05	0.0102696	12	1.5	526.154	42.6954	0.0811462
ENSMUSG00000069913	0.00107077	0.0790479	24	0	79.93	0.0406686	1	21.0667	6.68329e-05	982.288	0.000480827	0.0363989	22.5333	3.57429e-05	918.371	91.5966	0.0997382
ENSMUSG00000070305	0.00549889	0.170555	18	3	5.96909	0.04396	1	12	6	91.8215	0.00225479	0.0960634	15	5	91.2626	7.61395	0.0834291
ENSMUSG00000070337	0.00151914	0.0925227	18	6	92.5133	0.0165387	1	18.5882	6	410.037	0.000291237	0.0261022	18.2941	6.00155	322.391	79.4896	0.246563
ENSMUSG00000070348	6.20908e-05	0.0164744	24	0	102.311	0.0283094	1	23.122	7.28512e-05	1187.9	2.50506e-05	0.00573765	23.561	3.71172e-05	1055.6	150.851	0.142906
ENSMUSG00000070436	0.00107077	0.0790479	18	3	380.577	0.0160483	1	12	6.63123e-05	2322.21	0.000205718	0.0208294	15	1.25004	2032.78	400.773	0.197155
ENSMUSG00000070532	6.20908e-05	0.0164744	24	0	49.2114	0.0248134	1	22.8434	6.63123e-05	400.911	2.21601e-05	0.00543062	23.4217	3.39955e-05	357.608	63.9937	0.178949
ENSMUSG00000070867	0.00739363	0.19444	18	3	37.3778	0.0250784	1	12	6.63123e-05	199.86	0.00177872	0.0846644	15	1.25004	179.884	42.3733	0.235559
ENSMUSG00000071042	0.00405009	0.147465	12	9	52.6642	0.0603488	1	12	6.00001	528.554	0.00227716	0.0966125	12	7.5	523.751	50.3899	0.0962096
ENSMUSG00000071369	0.00151914	0.0925227	24	18	100.088	0.13193	1	24	17.9999	1358.99	0.00190701	0.0872085	24	18	1218.76	74.903	0.0614582
ENSMUSG00000072082	0.00151914	0.0925227	24	6	18.1376	0.03737	1	23.122	6	110.075	0.000611785	0.0428058	23.561	6.00208	91.8491	13.2385	0.144133
ENSMUSG00000073179	0.00107077	0.0790479	18	0	5.77596	0.111698	1	24	17.9999	24.9962	0.00119977	0.0653485	21	18.375	21.5833	6.51433	0.301822
ENSMUSG00000073676	0.000745346	0.0665793	24	18	42.2881	0.0751296	1	24	17.9999	546.67	0.000604225	0.0426394	24	18	485.1	45.5257	0.0938481
ENSMUSG00000073771	0.00405009	0.147465	18	15	21.9375	0.0463267	1	18.4078	12	217.152	0.00179767	0.0850367	18.2039	13.5185	187.577	30.0659	0.160285
ENSMUSG00000074129	0.00212988	0.110828	24	18	31.0354	0.120773	1	23.122	12	366.809	0.0023834	0.0988704	23.561	14.9493	336.294	40.8264	0.121401
ENSMUSG00000074170	6.20908e-05	0.0164744	24	15	84.2816	0.0186941	1	21.3034	12	420.344	1.70238e-05	0.00451687	22.6517	13.4584	317.287	120.394	0.379448
ENSMUSG00000074252	0.000511986	0.053179	18	12	23.5538	0.0563729	1	19.1515	12	134.695	0.000330557	0.0284832	18.5758	12.0115	106.92	31.003	0.289963
ENSMUSG00000074637	0.000511986	0.053179	24	0	328.815	0.119568	1	24	6.63123e-05	4241.85	0.000655087	0.0448977	24	3.31561e-05	3849.12	411.919	0.107016
ENSMUSG00000074676	0.00151914	0.0925227	24	0	8.09632	0.027611	1	23.4074	5.16594e-05	28.2809	0.000464715	0.0355812	23.7037	2.61567e-05	19.3312	10.2	0.527646
ENSMUSG00000074695	8.00375e-06	0.00649953	24	18	6.12272	0.016407	1	24	18	15.2644	2.21212e-06	0.00128453	24	18	7.54677	5.78762	0.7669
ENSMUSG00000074796	0.000511986	0.053179	24	12	9.67374	0.0497605	1	24	12	63.8384	0.000294962	0.0262605	24	12	54.2428	11.73	0.21625
ENSMUSG00000075271	0.000511986	0.053179	18	3	14.5941	0.100124	1	24	6.63123e-05	363.927	0.000557659	0.0403896	21	1.75003	355.972	42.8217	0.120295
ENSMUSG00000075463	0.00212988	0.110828	12	6	10.8093	0.0740112	1	14.9291	6	50.4536	0.00153776	0.0781955	13.4646	6.07184	36.9812	9.40096	0.254209
ENSMUSG00000075511	0.00212988	0.110828	24	6	15.4667	0.0178695	1	20.8352	6	70.4359	0.00042537	0.0337251	22.4176	6.03005	54.4364	10.1225	0.185952
ENSMUSG00000075528	0.00295279	0.126404	18	9	5.18874	0.0749802	1	24	12	26.1904	0.0020846	0.0923359	21	10.5	22.5929	5.53653	0.245056
ENSMUSG00000075585	0.000151906	0.0294983	18	0	59.6429	0.0182939	1	23.7	17.9999	678.004	3.83312e-05	0.00778181	20.85	18.3427	635.533	61.1254	0.0961797
ENSMUSG00000075596	0.00350144	0.147465	12	6	3.39425	0.0533299	1	12	6	7.49986	0.00178998	0.0850367	12	6	4.68177	2.36528	0.505211
ENSMUSG00000077416	0.00295279	0.126404	18	9	1.60632	0.0652413	1	24	12	2.61529	0.00184065	0.0854864	21	10.5	1.62137	1.41347	0.871776
ENSMUSG00000078137	1.31938e-07	0.000883922	24	0	82.7327	0.002244	1	24	6.63123e-05	172.339	6.79196e-09	6.06703e-05	24	3.31561e-05	98.0573	98.9036	1.00863
ENSMUSG00000078640	0.000231363	0.0380373	24	15	12.1561	0.00880023	1	20.3871	12	48.2579	2.87175e-05	0.00636009	22.1935	13.4671	31.2616	20.7202	0.662801
ENSMUSG00000078982	0.00212988	0.110828	24	15	12.876	0.0570998	1	19.9579	12	58.687	0.00121794	0.065936	21.9789	13.476	38.0277	25.2135	0.66303
ENSMUSG00000079022	0.00295279	0.126404	24	6	17.0986	0.0711723	1	22.5714	6	88.1286	0.00198969	0.0897638	23.2857	6.00565	71.7044	10.9267	0.152386
ENSMUSG00000079484	4.4813e-06	0.00444778	24	18	31.0831	0.0112939	1	24	17.9999	133.241	9.00837e-07	0.000754395	24	18	100.523	23.8502	0.23726
ENSMUSG00000079495	2.97629e-07	0.000886206	24	15	22.0735	0.00367474	1	22.3059	12	84.7482	2.36609e-08	9.17364e-05	23.1529	13.4631	55.9014	34.9259	0.624777
ENSMUSG00000080775	3.85398e-05	0.0127505	18	3	893.704	0.0148178	1	12	4.89812e-05	13379.7	8.78068e-06	0.00308949	15	1.25003	12729.1	1354.16	0.106383
ENSMUSG00000081058	0.00107077	0.0790479	18	3	9.37334	0.0662427	1	12	4.67929e-05	125.679	0.000748587	0.0486909	15	1.25003	117.644	27.23	0.231461
ENSMUSG00000081483	0.000511986	0.053179	18	3	23.2803	0.0461868	1	12	6.03066e-05	229.019	0.000275541	0.025094	15	1.25004	207.519	29.26	0.140999
ENSMUSG00000081715	0.00212988	0.110828	24	18	14.9846	0.103878	1	23.4074	17.9999	108.757	0.00208331	0.0923359	23.7037	18.0028	95.9063	7.42037	0.077371
ENSMUSG00000081731	0.000745346	0.0665793	18	3	135.726	0.0693554	1	12	6.63123e-05	2123.22	0.00056192	0.0405885	15	1.25004	1961.13	285.857	0.145761
ENSMUSG00000081871	0.000745346	0.0665793	24	9	168.215	0.0196579	1	24	6.00001	1509.47	0.000177742	0.0193623	24	7.5	1344.72	181.533	0.134997
ENSMUSG00000081917	0.000231363	0.0380373	18	15	25.6836	0.0114601	1	12	12	175.492	3.6697e-05	0.00755376	15	13.75	148.507	23.1077	0.155601
ENSMUSG00000082092	0.00295279	0.126404	12	3	5.11751	0.0371224	1	12	1.07585e-05	42.4628	0.00110914	0.0615376	12	1.50001	36.2335	4.22209	0.116525
ENSMUSG00000082100	0.00151914	0.0925227	24	18	2115.42	0.0557894	1	24	17.9999	12254.9	0.000879369	0.0535576	24	18	9847.91	1338.36	0.135903
ENSMUSG00000082872	0.00151914	0.0925227	24	0	184.558	0.0658155	1	21.0667	5.44965e-05	3917.97	0.00102088	0.0583316	22.5333	2.91453e-05	3760.02	242.882	0.0645958
ENSMUSG00000082896	3.85398e-05	0.0127505	18	3	532.912	0.0255502	1	12	5.58394e-05	8173.17	1.4604e-05	0.00432356	15	1.25003	7620.66	1286.58	0.168828
ENSMUSG00000083289	0.00212988	0.110828	24	15	44.4179	0.00321378	1	19.3469	12	172.875	8.82453e-05	0.012646	21.6735	13.4945	108.446	81.6476	0.752887
ENSMUSG00000083396	0.00405009	0.147465	18	0	477.365	0.0304483	1	24	17.9999	5155.39	0.00123327	0.0662292	21	18.375	4685.52	574.748	0.122665
ENSMUSG00000083854	0.00739363	0.19444	12	3	27.8533	0.0215572	1	12	1.47117e-06	392.527	0.00155309	0.0783691	12	1.5	356.467	32.683	0.0916858
ENSMUSG00000083899	1.38689e-05	0.00728742	18	3	1737.68	0.0296218	1	12	7.60204e-05	23296.1	6.45198e-06	0.0025058	15	1.25005	21516.6	3663.87	0.170281
ENSMUSG00000083937	0.000151906	0.0294983	18	3	77.0958	0.0226144	1	24	6.63123e-05	1998.03	4.66556e-05	0.00867474	21	1.75003	1906.22	161.772	0.0848656
ENSMUSG00000084159	1.26415e-06	0.00199275	18	3	220.508	0.00357671	1	12	6.63123e-05	2183.82	9.13997e-08	0.00021112	15	1.25004	2039.77	274.229	0.134441
ENSMUSG00000084774	0.00151914	0.0925227	18	6	1.32969	0.108954	1	17.5556	6	2.98624	0.00160657	0.080144	17.7778	6.00094	1.66453	1.32462	0.795789
ENSMUSG00000084874	0.00295279	0.126404	18	15	30.4686	0.0129929	1	12	12	577.368	0.000428476	0.0337787	15	13.75	521.088	32.9272	0.0631893
ENSMUSG00000085055	0.00405009	0.147465	18	9	3.05878	0.0623849	1	17.2364	6.00001	10.1625	0.0023456	0.0983684	17.6182	7.47101	6.24702	3.70662	0.593343
ENSMUSG00000085148	0.00107077	0.0790479	24	12	52.7846	0.036733	1	23.7	12	299.46	0.0004383	0.0342436	23.85	12.0005	251.173	67.8973	0.270321
ENSMUSG00000085172	0.000511986	0.053179	18	15	89.6252	0.0685483	1	17.3945	12	1486.92	0.000395088	0.0320835	17.6972	13.4783	1370.92	129.154	0.0942092
ENSMUSG00000085282	0.000511986	0.053179	24	0	28.4492	0.0439774	1	22.0465	7.32305e-05	423.677	0.000263464	0.0244158	23.0233	3.82374e-05	394.808	36.7902	0.093185
ENSMUSG00000085407	0.00151914	0.0925227	18	6	7.56095	0.0298442	1	12	6	54.1514	0.000498776	0.0371283	15	6.25	49.4329	7.84278	0.158655
ENSMUSG00000085609	0.000346771	0.0430221	24	6	18.2572	0.02478	1	20.6087	6	88.222	0.000108827	0.0146549	22.3043	6.03488	65.9572	15.6334	0.237024
ENSMUSG00000086254	0.000745346	0.0665793	12	9	3.64277	0.00676048	1	12	6.00001	7.35335	6.6505e-05	0.0104835	12	7.50001	7.32924	3.21451	0.438588
ENSMUSG00000086266	0.00212988	0.110828	18	6	13.8104	0.0606805	1	12	6	78.6929	0.00128645	0.0684016	15	6.25	65.7712	13.7964	0.209764
ENSMUSG00000086712	0.00295279	0.126404	24	6	2.55578	0.0866489	1	22.3059	6	8.32778	0.00237201	0.0988571	23.1529	6.00804	5.39651	2.14475	0.397432
ENSMUSG00000087200	0.00295279	0.126404	24	21	11.2414	0.041638	1	24	17.9999	107.968	0.00122994	0.0661847	24	19.5	93.9626	11.2651	0.119889
ENSMUSG00000087445	0.000511986	0.053179	18	9	20.8235	0.0601538	1	13.8394	6	72.6749	0.000350728	0.029556	15.9197	7.43088	58.7416	19.9422	0.33949
ENSMUSG00000087532	0.000908056	0.0790479	24	18	1.311	0.058562	1	23.7	17.9999	3.41187	0.000576545	0.0413108	23.85	18.0007	2.0043	1.13238	0.564973
ENSMUSG00000089669	0.000745346	0.0665793	18	6	7.11476	0.00217472	1	12	6	34.6537	2.32318e-05	0.00550944	15	6.25	29.0385	7.16055	0.246588
ENSMUSG00000089694	0.000231363	0.0380373	24	15	10.8586	0.0294096	1	21.7931	12	77.2178	8.77616e-05	0.0126443	22.8966	13.459	60.0285	20.717	0.345119
ENSMUSG00000089941	0.000511986	0.053179	24	12	11.5191	0.0325515	1	24	12	55.0876	0.000200026	0.0206409	24	12	44.5959	14.1275	0.316788
ENSMUSG00000090461	1.38689e-05	0.00728742	24	18	7.39958	0.0197331	1	24	18	25.7471	4.40928e-06	0.00193705	24	18	13.8918	9.53896	0.686659
ENSMUSG00000090733	0.00295279	0.126404	18	15	10.377	0.0211264	1	12	12	96.8107	0.000666376	0.045439	15	13.75	78.1276	9.04977	0.115833
ENSMUSG00000090737	0.00151914	0.0925227	18	0	171.891	0.163872	1	16.487	1.51298	2069.66	0.00231476	0.0978401	17.2435	0.791201	1983.55	121.145	0.0610752
ENSMUSG00000090877	9.80257e-05	0.0230429	24	21	188.025	0.0501949	1	24	17.9999	659.53	6.5058e-05	0.0103161	24	19.5	442.123	211.986	0.479473
ENSMUSG00000091478	0.00295279	0.126404	12	3	229.267	0.0241241	1	12	1.58176e-05	2750.92	0.00075148	0.0487497	12	1.50001	2465.73	293.468	0.119019
ENSMUSG00000091723	0.00151914	0.0925227	24	18	16.855	0.0537958	1	20.8352	17.9999	132.222	0.000850919	0.052599	22.4176	18.0901	118.918	10.4615	0.0879729
ENSMUSG00000091825	0.00739363	0.19444	18	3	423.838	0.0187309	1	12	4.82952e-05	6778.89	0.00136893	0.0719966	15	1.25003	6571.54	406.173	0.0618079
ENSMUSG00000091971	0.000346771	0.0430221	24	21	99.9066	0.0683817	1	24	17.9999	481.079	0.000276242	0.025094	24	19.5	350.672	112.621	0.321157
ENSMUSG00000092035	0.000745346	0.0665793	18	6	3219.08	0.0111623	1	12	6	23761.6	0.000105636	0.014517	15	6.25	21159.4	3006.48	0.142087
ENSMUSG00000092230	0.00107077	0.0790479	18	3	31.195	0.0394607	1	22.3059	5.12967e-05	334.312	0.00046782	0.0356322	20.1529	1.67943	303.588	46.438	0.152964
ENSMUSG00000092269	0.0130036	0.249263	12	9	12.6005	0.0186376	1	12	6	168.627	0.00225999	0.0961321	12	7.5	161.572	14.9318	0.0924156
ENSMUSG00000092889	3.85398e-05	0.0127505	24	9	2.7045	0.026317	1	21.5455	6	9.51621	1.50123e-05	0.0043258	22.7727	7.44077	5.72488	3.53711	0.617848
ENSMUSG00000093589	0.00107077	0.0790479	24	9	4.33847	0.0260782	1	24	6	16.3	0.000320732	0.0280504	24	7.5	12.3258	4.19841	0.34062
ENSMUSG00000093756	0.00107077	0.0790479	18	12	0.623176	0.224953	1	24	6	3.3487	0.00224763	0.095911	21	9.625	2.38454	1.42185	0.596276
ENSMUSG00000093858	0.000745346	0.0665793	12	6	1.59805	0.0660973	1	16.0678	6	5.41673	0.000537893	0.0391117	14.0339	6.12873	2.82942	1.79908	0.635846
ENSMUSG00000094615	0.00151914	0.0925227	24	9	33.1917	0.0609927	1	24	6	270.8	0.000953122	0.0561358	24	7.5	243.133	28.8996	0.118864
ENSMUSG00000094685	3.85398e-05	0.0127505	18	15	43.413	0.00856214	1	14.8125	12	578.687	5.25473e-06	0.00220025	16.4062	13.4815	554.381	41.7458	0.0753016
ENSMUSG00000095334	0.00212988	0.110828	12	9	27.9266	0.0113264	1	12	6.00002	119.811	0.000280616	0.0254052	12	7.50001	115.401	24.073	0.208603
ENSMUSG00000095564	0.00254133	0.126404	12	6	1.44811	0.0861744	1	12.9863	6	3.33121	0.00206437	0.0920483	12.4932	6.00936	1.90875	1.0309	0.540088
ENSMUSG00000095597	0.00295279	0.126404	24	15	313.649	0.0790592	1	20.6087	12	4481.29	0.00218564	0.0944691	22.3043	13.4638	3923.07	687.123	0.175149
ENSMUSG00000097113	0.00151914	0.0925227	12	6	7.55747	0.0825283	1	12.0764	6.00002	47.7105	0.00125174	0.0669546	12.0382	6.00007	38.9423	5.05985	0.129932
ENSMUSG00000097131	0.00212988	0.110828	18	3	11.2391	0.0384166	1	12	5.13381e-05	205.887	0.000851853	0.052599	15	1.25003	203.711	20.933	0.102758
ENSMUSG00000097357	0.00549889	0.170555	24	12	6.72814	0.0391067	1	24	5.99999	20.6735	0.00203101	0.0909384	24	8.99999	15.3676	6.43019	0.418425
ENSMUSG00000097649	0.00405009	0.147465	24	0	29.8659	0.0633761	1	23.4074	8.10362e-05	234.163	0.00237882	0.0988704	23.7037	4.1031e-05	202.18	37.7765	0.186846
ENSMUSG00000097967	0.00151914	0.0925227	12	0	2.73365	0.125485	1	12.0764	12	8.88557	0.0018234	0.0854172	12.0382	12.0001	7.81376	2.05831	0.26342
ENSMUSG00000098281	0.00405009	0.147465	24	18	41.1909	0.0438071	1	23.122	12	385.958	0.00170982	0.0830067	23.561	14.9493	349.34	49.4697	0.141609
ENSMUSG00000099179	0.00295279	0.126404	24	6	2.36483	0.0865341	1	22.5714	6	7.03398	0.00236921	0.0988571	23.2857	6.00565	4.35229	2.16939	0.498448
ENSMUSG00000099364	0.000908056	0.0790479	18	9	3.38594	0.0455713	1	23.7	6	6.40327	0.00045903	0.0352467	20.85	7.85174	3.58097	3.49222	0.975218
ENSMUSG00000099875	0.000231363	0.0380373	18	12	152.476	0.00234392	1	12	1.94004e-07	849.095	8.36625e-06	0.00298932	15	12.5	638.548	122.992	0.192613
ENSMUSG00000100334	0.00405009	0.147465	18	9	5.07641	0.0592274	1	18.2308	6.00002	19.6002	0.00223934	0.0958624	18.1154	7.50987	11.8057	7.0705	0.598905
ENSMUSG00000100480	0.00984914	0.219399	18	12	4.09591	0.025415	1	12	12	15.9226	0.00232613	0.0978582	15	12.5	10.985	2.51717	0.229146
ENSMUSG00000100615	6.20908e-05	0.0164744	18	3	17.6914	0.100665	1	24	6.63123e-05	257.555	8.11481e-05	0.0119484	21	1.75003	244.212	49.4297	0.202405
ENSMUSG00000103255	0.00151914	0.0925227	24	21	19.5394	0.0605494	1	24	6.63123e-05	87.53	0.000946866	0.0558901	24	22.5	78.1101	21.7537	0.2785
ENSMUSG00000103746	0.00107077	0.0790479	24	21	4.33993	0.0571479	1	24	17.9999	29.1732	0.000654847	0.0448977	24	19.5	23.1973	4.99114	0.21516
ENSMUSG00000104103	0.000511986	0.053179	24	12	16.8197	0.039853	1	22.5714	12	322.228	0.000240764	0.0229609	23.2857	12.0113	303.417	23.5012	0.0774552
ENSMUSG00000104415	0.000346771	0.0430221	24	15	34.7176	0.0215205	1	24	12	155.885	9.55641e-05	0.0135499	24	13.5	124.572	31.2336	0.250728
ENSMUSG00000104433	0.00151914	0.0925227	12	6	2.82068	0.173023	1	12.0764	6.00002	9.92856	0.00242973	0.0995596	12.0382	6.00007	7.14592	1.62011	0.226718
ENSMUSG00000104459	0.000346771	0.0430221	24	9	8.37337	0.0460829	1	20.8352	6	27.7081	0.000192468	0.0201251	22.4176	7.43114	17.3776	9.08904	0.52303
ENSMUSG00000104850	0.00739363	0.19444	18	12	3.00308	0.0325423	1	12	12	19.5563	0.00224542	0.095911	15	12.5	14.4672	3.11517	0.215326
ENSMUSG00000105388	0.000346771	0.0430221	24	15	134.12	0.11429	1	20.3871	12	1860.79	0.000441342	0.0343273	22.1935	13.4671	1666.6	231.991	0.1392
ENSMUSG00000105843	0.000346771	0.0430221	24	15	144.595	0.00718781	1	22.0465	12	460.303	3.46516e-05	0.007207	23.0233	13.4606	312.309	159.532	0.510815
ENSMUSG00000106094	0.00212988	0.110828	24	0	37.4118	0.0789248	1	23.7	6.63123e-05	505.941	0.00162905	0.0806176	23.85	3.3366e-05	464.946	48.4767	0.104263
ENSMUSG00000106680	0.00151914	0.0925227	24	18	4.6478	0.0425404	1	24	17.9999	16.3685	0.000688056	0.046278	24	18	11.3948	1.31417	0.11533
ENSMUSG00000106683	0.00151914	0.0925227	18	9	4.16006	0.0504583	1	22.3059	5.99999	13.1576	0.000803036	0.0509518	20.1529	7.74867	9.15597	4.53565	0.495376
ENSMUSG00000107116	0.00405009	0.147465	12	9	1.07088	0.0262153	1	12	6.00001	1.84655	0.00107772	0.0602936	12	7.5	1.39752	1.08506	0.776423
ENSMUSG00000107256	0.00107077	0.0790479	12	9	3.76165	0.0155845	1	12	6	10.1338	0.000200262	0.0206409	12	7.5	10.743	3.01261	0.280426
ENSMUSG00000107451	0.000346771	0.0430221	24	18	26.7526	0.0585251	1	22.5714	17.9999	158.771	0.000239583	0.0229609	23.2857	18.0169	132.086	18.2742	0.138351
ENSMUSG00000107741	9.80257e-05	0.0230429	12	6	35.8526	0.0653346	1	12.0764	6	289.747	8.29924e-05	0.0121532	12.0382	6.00006	254.703	25.5116	0.100162
ENSMUSG00000107902	0.00295279	0.126404	24	0	1.55017	0.0486895	1	20.6087	6.63123e-05	5.38921	0.00141574	0.0735253	22.3043	3.58842e-05	3.70619	1.89199	0.510495
ENSMUSG00000107921	0.00549889	0.170555	12	3	26.5109	0.0149418	1	12	12	329.308	0.000855057	0.0526714	12	1.5	305.945	23.9977	0.0784379
ENSMUSG00000108068	0.00405009	0.147465	18	12	1.4794	0.0275901	1	12	12	3.91385	0.00112852	0.0621685	15	12.5	1.90722	1.10177	0.577685
ENSMUSG00000108540	0.00739363	0.19444	12	3	151.603	0.0218945	1	12	4.55222e-07	2135.12	0.00157488	0.078918	12	1.5	1985.37	147.018	0.0740504
ENSMUSG00000108616	0.00107077	0.0790479	24	6	23.1204	0.210618	1	21.5455	6.00001	273.883	0.00211926	0.0928387	22.7727	6.01748	245.606	15.829	0.0644488
ENSMUSG00000108959	0.00182451	0.110368	12	6	1.58007	0.0677383	1	12	5.99999	4.01071	0.00123571	0.0662292	12	5.99999	2.52535	1.34651	0.533197
ENSMUSG00000109209	9.80257e-05	0.0230429	18	9	5.53468	0.0381727	1	17.7196	5.99999	22.0836	5.05004e-05	0.00890336	17.8598	7.48868	16.3693	6.63922	0.40559
ENSMUSG00000109216	0.00151914	0.0925227	18	12	1.73002	0.141687	1	24	6	19.8714	0.00203269	0.0909384	21	9.625	17.3345	4.11163	0.237194
ENSMUSG00000109783	0.000346771	0.0430221	18	12	3.47615	0.0188257	1	12	12	25.0233	8.44708e-05	0.0123024	15	12.5	19.1261	3.36772	0.17608
ENSMUSG00000109904	0.00549889	0.170555	24	15	12.1248	0.0169937	1	18.96	12	71.2981	0.000960455	0.05632	21.48	13.51	48.0349	29.2015	0.607922
ENSMUSG00000110332	0.00151914	0.0925227	24	21	70.1708	0.123872	1	24	17.9999	652.139	0.00180241	0.0850367	24	19.5	561.366	69.5839	0.123955
ENSMUSG00000110355	0.00295279	0.126404	12	3	12.9216	0.0109854	1	12	4.34325e-07	134.234	0.000367718	0.0305081	12	1.5	122.895	11.9682	0.0973854
ENSMUSG00000110390	0.000346771	0.0430221	24	15	38.2743	0.0274378	1	24	17.9999	127.86	0.000119529	0.0151808	24	16.5	98.9297	0.965511	0.00975957
ENSMUSG00000111104	0.00405009	0.147465	24	18	10.126	0.0270222	1	19.75	12	90.8813	0.00110757	0.0615376	21.875	14.8487	82.1716	16.6512	0.202639
ENSMUSG00000111128	0.00107077	0.0790479	12	9	19.6275	0.0057883	1	12	6.00001	208.395	8.0519e-05	0.0119269	12	7.5	200.043	19.2921	0.0964397
ENSMUSG00000112222	0.00212988	0.110828	12	3	5.41391	0.0162403	1	12	1.32538e-05	36.206	0.000389895	0.0318549	12	1.50001	30.6501	4.8134	0.157044
ENSMUSG00000112712	0.00549889	0.170555	12	9	12.1629	0.0475646	1	12	5.99999	136.989	0.00241907	0.0994266	12	7.5	134.843	9.90542	0.073459
ENSMUSG00000112770	0.00212988	0.110828	24	12	1.83339	0.05743	1	24	12	4.06191	0.00122428	0.0661455	24	12	2.26299	2.47324	1.09291
ENSMUSG00000112825	0.000745346	0.0665793	12	3	65.3158	0.00496481	1	12	1.22565e-07	1670.33	4.99828e-05	0.00889941	12	1.5	1606.98	67.6739	0.0421125
ENSMUSG00000112847	0.00295279	0.126404	12	9	6.1357	0.0219713	1	12	6	25.5239	0.000690483	0.046278	12	7.5	24.1176	6.08395	0.252262
ENSMUSG00000112850	6.30543e-07	0.00129979	18	12	20.8938	0.0117121	1	12	9.05897e-07	158.405	1.4566e-07	0.000278815	15	12.5	124.624	14.8891	0.119472
ENSMUSG00000113174	0.00212988	0.110828	24	12	6.06399	0.122552	1	24	12	18.6988	0.00241469	0.0993991	24	12	12.4963	6.90538	0.552595
ENSMUSG00000113403	0.00107077	0.0790479	18	12	0.595692	0.0960308	1	24	12	3.90262	0.00104703	0.0591946	21	12.25	2.92765	1.64001	0.560181
ENSMUSG00000113428	0.00295279	0.126404	12	3	16.9388	0.00997598	1	12	5.67762e-07	308.683	0.000336769	0.0289254	12	1.5	287.57	19.4976	0.0678012
ENSMUSG00000113536	0.000745346	0.0665793	24	12	26.6825	0.0346267	1	21.7931	12	220.17	0.000298475	0.0264852	22.8966	12.0279	186.21	36.9122	0.198229
ENSMUSG00000113581	0.000511986	0.053179	18	12	3.53507	0.0653078	1	12	12	17.1505	0.00037803	0.0312668	15	12.5	11.9595	2.43594	0.203682
ENSMUSG00000114167	0.00295279	0.126404	18	3	247.373	0.0604276	1	12	6.63123e-05	2915	0.00171851	0.083278	15	1.25004	2696.07	347.945	0.129056
ENSMUSG00000114277	0.00295279	0.126404	18	12	84.6328	0.00824858	1	12	12	415.966	0.000283086	0.0255426	15	12.5	307.857	61.8215	0.200812
ENSMUSG00000114447	0.00212988	0.110828	24	21	22.7419	0.106697	1	24	17.9999	254.123	0.00213377	0.0931284	24	19.5	225.327	25.5595	0.113433

## Sheet: cKO
CycID	JTK_pvalue	JTK_BH.Q	JTK_period	JTK_adjphase	JTK_amplitude	LS_pvalue	LS_BH.Q	LS_period	LS_adjphase	LS_amplitude	meta2d_pvalue	meta2d_BH.Q	meta2d_period	meta2d_phase	meta2d_Base	meta2d_AMP	meta2d_rAMP
ENSMUSG00000000093	0.00212988	0.102656	24	12	17.7311	0.11439	1	24	12	125.137	0.00227066	0.0908471	24	12	111.347	21.1166	0.189647
ENSMUSG00000000805	6.20908e-05	0.0213322	24	3	33.3718	0.0249107	1	24	6.58975e-05	305.738	2.2241e-05	0.00791958	24	1.50003	263.166	36.0607	0.137026
ENSMUSG00000000957	0.00107077	0.0724606	24	3	386.894	0.00409989	1	20.6087	6	1547.48	5.85462e-05	0.0120058	22.3043	4.64086	1256.67	298.555	0.237576
ENSMUSG00000001065	0.00212988	0.102656	18	15	51.7844	0.0190785	1	12	4.09609e-06	704.11	0.000451489	0.0329673	15	13.75	599.823	60.824	0.101403
ENSMUSG00000001143	3.85398e-05	0.018778	18	3	117.68	0.0117205	1	12	6.10521e-05	1629.69	7.05124e-06	0.0043944	15	1.25004	1529.91	177.942	0.116309
ENSMUSG00000001156	0.00739363	0.178661	12	3	58.5411	0.0144504	1	12	1.88301e-07	879.986	0.00108381	0.0583213	12	1.5	824.688	55.2402	0.0669832
ENSMUSG00000001416	0.00107077	0.0724606	18	3	63.2255	0.0123919	1	12	6.63123e-05	1817	0.00016228	0.0186607	15	1.25004	1785.39	140.432	0.0786559
ENSMUSG00000001493	0.00739363	0.178661	12	9	6.49888	0.0153021	1	12	6	33.7794	0.00114121	0.0602012	12	7.5	31.4482	7.22729	0.229816
ENSMUSG00000001768	0.00984914	0.202873	18	15	143.065	0.0162152	1	12	12	1663.11	0.00155588	0.0722333	15	13.75	1451.51	131.444	0.090557
ENSMUSG00000001864	0.000231363	0.0371262	18	6	51.9255	0.0368643	1	12	6	467.166	0.00010808	0.0158349	15	6.25	417.376	50.9715	0.122124
ENSMUSG00000002055	0.00151914	0.0837654	24	12	34.3983	0.0168202	1	18.5882	12	315.723	0.000295762	0.0266863	21.2941	12.1969	270.938	52.5501	0.193956
ENSMUSG00000002289	0.000231363	0.0371262	24	0	33.7222	0.0368842	1	24	6.63123e-05	192.286	0.000108134	0.0158349	24	3.31561e-05	149.126	43.4915	0.291643
ENSMUSG00000002341	0.00151914	0.0837654	24	3	877.261	0.0157705	1	24	6.63123e-05	5865.64	0.000278848	0.0258866	24	1.50003	5082.71	319.056	0.0627728
ENSMUSG00000002416	0.000511986	0.0511947	18	3	19.1944	0.0814601	1	24	6.63123e-05	746.909	0.000462309	0.0333934	21	1.75003	727.801	99.5998	0.13685
ENSMUSG00000002458	9.80257e-05	0.0255038	18	0	48.578	0.0510788	1	22.3059	18	575.019	6.61162e-05	0.0124773	20.1529	18.2078	536.149	47.1983	0.0880321
ENSMUSG00000002847	0.00151914	0.0837654	24	15	7.94841	0.0111821	1	18.96	12	46.5137	0.000203559	0.0215612	21.48	13.51	31.0181	19.4965	0.628553
ENSMUSG00000002910	1.26415e-06	0.00483954	24	15	42.8362	0.0387008	1	21.5455	12	277.402	8.72457e-07	0.0013753	22.7727	13.4582	214.953	73.0684	0.339926
ENSMUSG00000002948	0.00295279	0.11953	24	15	106.029	0.0871703	1	23.7	12	1885.38	0.00238474	0.0939798	23.85	13.4911	1791.94	90.8713	0.0507111
ENSMUSG00000002949	0.00212988	0.102656	18	12	121.94	0.0412102	1	12	5.89884e-07	1546.04	0.000907638	0.05242	15	12.5	1384.4	88.1175	0.0636501
ENSMUSG00000002997	0.000511986	0.0511947	18	3	105.07	0.135348	1	22.3059	6.28472e-05	2263.84	0.000732953	0.045588	20.1529	1.67944	2136.34	206.652	0.0967316
ENSMUSG00000003227	0.00295279	0.11953	12	6	4.96021	0.0782932	1	12	6	17.7349	0.00216672	0.0889183	12	6	12.2805	3.95748	0.322257
ENSMUSG00000003228	0.00107077	0.0724606	24	0	38.6222	0.0295938	1	24	6.63123e-05	319.205	0.000359963	0.0289794	24	3.31561e-05	277.388	50.2747	0.181243
ENSMUSG00000003379	0.000511986	0.0511947	12	6	5.62656	0.0556785	1	12.0764	6	28.3576	0.000326838	0.0279828	12.0382	6.00006	22.7127	3.76688	0.165849
ENSMUSG00000003814	2.34022e-05	0.0145845	18	3	924.663	0.0043935	1	12	6.63123e-05	10211.6	1.75718e-06	0.00188356	15	1.25004	9553.1	1221.29	0.127843
ENSMUSG00000003949	0.00212988	0.102656	18	9	447.766	0.0932078	1	24	5.99999	3988.65	0.00189084	0.0822576	21	7.87499	3658.07	420.272	0.114889
ENSMUSG00000004098	0.000346771	0.0440416	24	9	57.3945	0.0363076	1	24	5.99999	390.225	0.000154643	0.0183285	24	7.49999	338.454	56.9126	0.168155
ENSMUSG00000004328	0.00295279	0.11953	24	15	94.2265	0.00352956	1	18.5882	12	477.867	0.000129979	0.0170781	21.2941	13.5278	221.842	326.558	1.47203
ENSMUSG00000004460	0.00212988	0.102656	18	3	90.069	0.0760242	1	12	6.57975e-05	1604.52	0.00157524	0.0722459	15	1.25004	1529.62	125.529	0.0820655
ENSMUSG00000004567	0.00212988	0.102656	24	12	79.5455	0.0471153	1	21.5455	12	2043.03	0.00102426	0.0562417	22.7727	12.035	1915.46	126.688	0.0661396
ENSMUSG00000004626	6.20908e-05	0.0213322	18	12	64.6216	0.06	1	17.5556	12	723.799	5.02948e-05	0.011282	17.7778	12.0019	629.621	99.8535	0.158593
ENSMUSG00000004951	6.20908e-05	0.0213322	24	21	45.7743	0.0208084	1	24	17.9999	235.986	1.88108e-05	0.00709987	24	19.5	172.237	46.6084	0.270606
ENSMUSG00000005483	3.85398e-05	0.018778	18	0	590.099	0.0194432	1	14.0444	3.95549	2591.26	1.1318e-05	0.00561668	16.0222	2.25626	2426.23	278.209	0.114667
ENSMUSG00000005951	0.00405009	0.134491	18	9	21.6868	0.064216	1	23.7	6	156.299	0.00240692	0.0946263	20.85	7.85174	141.351	18.2258	0.128941
ENSMUSG00000006056	0.00107077	0.0724606	18	9	4.3126	0.0815195	1	18.7723	5.99999	14.9517	0.000903111	0.05242	18.3861	7.53482	11.2289	4.56521	0.40656
ENSMUSG00000006127	0.00405009	0.134491	24	15	43.3701	0.0558543	1	22.5714	12	1106.12	0.00212507	0.0878822	23.2857	13.4667	1045.75	73.538	0.0703209
ENSMUSG00000006276	0.00151914	0.0837654	18	12	96.1639	0.0420991	1	12	1.85315e-07	1839.78	0.000681586	0.043895	15	12.5	1677.88	84.1693	0.050164
ENSMUSG00000006567	2.42705e-06	0.00650402	18	12	49.5887	0.0174921	1	12	12	478.785	7.63109e-07	0.00133885	15	12.5	406.191	32.3392	0.0796156
ENSMUSG00000007480	0.00151914	0.0837654	24	6	4.58743	0.0743236	1	24	6.00001	26.2791	0.00113912	0.0602012	24	6.00001	20.3656	5.18977	0.25483
ENSMUSG00000007739	0.000511986	0.0511947	18	3	105.431	0.00936559	1	24	6.63123e-05	3044.7	6.35244e-05	0.0124258	21	1.75003	2890.89	277.798	0.0960943
ENSMUSG00000008090	0.000511986	0.0511947	18	6	135.392	0.00251569	1	18.4078	6	741.076	1.87564e-05	0.00709987	18.2039	6.00075	614.042	115.354	0.18786
ENSMUSG00000008200	0.00151914	0.0837654	24	9	138.974	0.0527824	1	23.7	6	1837.42	0.000836414	0.0494783	23.85	7.49086	1705.96	153.817	0.0901647
ENSMUSG00000008206	0.000745346	0.0622236	24	15	186.671	0.0633301	1	24	12	3120.76	0.000517393	0.0361348	24	13.5	2896.72	277.879	0.0959286
ENSMUSG00000008398	0.00405009	0.134491	24	0	25.5215	0.0362935	1	21.5455	6.63123e-05	347.977	0.00144422	0.0694921	22.7727	3.50448e-05	315.107	35.1396	0.111516
ENSMUSG00000008845	0.000511986	0.0511947	18	15	43.0037	0.00845849	1	12	12	203.659	5.7813e-05	0.0120058	15	13.75	148.118	36.2497	0.244736
ENSMUSG00000009733	0.00295279	0.11953	12	3	36.4715	0.0101846	1	12	9.97803e-06	930.819	0.00034319	0.0288554	12	1.5	881.895	45.6069	0.0517146
ENSMUSG00000009995	0.00212988	0.102656	24	12	124.379	0.031832	1	20.1702	12	1722.8	0.000718593	0.0452039	22.0851	12.0909	1579.15	172.184	0.109036
ENSMUSG00000010064	0.00151914	0.0837654	24	9	203.992	0.0483877	1	21.5455	5.99999	2633.83	0.000773164	0.0467608	22.7727	7.44077	2337.48	233.151	0.0997448
ENSMUSG00000010307	0.000511986	0.0511947	24	9	49.5597	0.0486024	1	21.5455	6.00002	559.49	0.000288684	0.0263134	22.7727	7.44078	490.517	56.8443	0.115886
ENSMUSG00000013089	0.000346771	0.0440416	18	3	54.7695	0.0130637	1	24	6.63123e-05	888.117	6.02721e-05	0.0121441	21	1.75003	810.862	114.861	0.141653
ENSMUSG00000014198	0.000511986	0.0511947	24	21	8.14912	0.039783	1	24	17.9999	33.5656	0.000240377	0.0235957	24	19.5	25.0608	8.25809	0.329522
ENSMUSG00000014361	0.00212988	0.102656	18	15	150.124	0.00435045	1	12	12	797.792	0.00011665	0.0161917	15	13.75	535.944	134.451	0.250868
ENSMUSG00000015305	6.20908e-05	0.0213322	24	3	445.518	0.0322322	1	20.6087	5.99998	5933.02	2.82621e-05	0.00871671	22.3043	4.64085	5560.51	371.976	0.0668961
ENSMUSG00000015377	6.20908e-05	0.0213322	18	12	160.916	0.0560299	1	19.5464	12	2045.91	4.7205e-05	0.0109916	18.7732	12.0204	1795.43	268.143	0.149348
ENSMUSG00000015405	9.80257e-05	0.0255038	24	3	10.062	0.027931	1	24	4.96109e-05	61.2232	3.78065e-05	0.0100311	24	1.50002	48.8649	8.15953	0.166981
ENSMUSG00000015484	0.00151914	0.0837654	24	3	22.3855	0.0487343	1	24	6.63123e-05	154.332	0.000778174	0.0468618	24	1.50003	120.805	16.9855	0.140603
ENSMUSG00000015656	9.80257e-05	0.0255038	24	21	1780.92	0.0311675	1	24	17.9999	13837.1	4.18523e-05	0.0106008	24	19.5	12257	1865.95	0.152235
ENSMUSG00000015711	0.00984914	0.202873	12	9	44.4142	0.0239813	1	12	6	857.574	0.00220863	0.0896769	12	7.5	849.732	44.1825	0.0519958
ENSMUSG00000015757	0.00212988	0.102656	24	21	69.3238	0.0630586	1	23.7	17.9999	1315.84	0.00133171	0.0657221	23.85	19.4913	1236.97	75.7422	0.0612318
ENSMUSG00000016179	0.000511986	0.0511947	18	15	179.86	0.0107567	1	12	12	1258.01	7.21974e-05	0.0131615	15	13.75	1076.52	159.053	0.147747
ENSMUSG00000016619	0.00212988	0.102656	24	3	57.1763	0.0812616	1	23.7	6.63123e-05	1894.65	0.00167223	0.0749373	23.85	1.49066	1833.87	68.4057	0.0373012
ENSMUSG00000016664	0.00151914	0.0837654	18	3	129.677	0.0466675	1	12	6.63123e-05	1904.26	0.000748244	0.0458843	15	1.25004	1809.61	161.192	0.0890758
ENSMUSG00000017132	0.000511986	0.0511947	24	12	170.155	0.0516481	1	19.1515	12	2283.18	0.000305167	0.027169	21.5758	12.1534	2073.68	245.75	0.118509
ENSMUSG00000017561	0.000231363	0.0371262	24	15	44.6181	0.00782516	1	20.3871	12	356.254	2.57482e-05	0.00830892	22.1935	13.4671	298.56	69.6586	0.233315
ENSMUSG00000017724	0.028464	0.333674	18	3	28.139	0.00522568	1	12	6	219.692	0.00145967	0.0699752	15	5	208.514	24.4824	0.117414
ENSMUSG00000017802	0.000745346	0.0622236	18	0	94.8788	0.1312	1	13.1667	4.83327	2083.36	0.00100065	0.0554884	15.5833	2.86019	2070	23.3895	0.0112993
ENSMUSG00000018126	0.000511986	0.0511947	18	0	16.253	0.0613072	1	22.8434	17.9999	63.2731	0.000356857	0.0289794	20.4217	18.2567	49.8536	16.3228	0.327414
ENSMUSG00000018415	0.00295279	0.11953	24	3	92.648	0.0811664	1	24	7.52847e-05	2072.02	0.00223759	0.0904116	24	1.50004	1943.4	72.1418	0.0371215
ENSMUSG00000018678	0.000231363	0.0371262	12	6	44.0182	0.0495268	1	12.0764	6.00002	649.286	0.000141821	0.0176769	12.0382	6.00007	606.776	26.7402	0.0440693
ENSMUSG00000018906	0.00107077	0.0724606	24	18	58.2106	0.0350652	1	21.3034	17.9999	654.104	0.000420144	0.0316265	22.6517	18.064	590.425	62.2678	0.105463
ENSMUSG00000019558	8.00375e-06	0.0112887	18	12	193.041	0.00129894	1	12	12	3005.12	2.01501e-07	0.000771403	15	12.5	2666.94	199.577	0.0748335
ENSMUSG00000019577	0.00107077	0.0724606	18	15	101.381	0.00951179	1	18.5882	12	559.345	0.000127256	0.0170139	18.2941	13.5276	395.666	155.509	0.393031
ENSMUSG00000019774	0.00212988	0.102656	18	0	25.4585	0.06707	1	22.5714	17.9999	322.545	0.00140761	0.0682522	20.2857	18.2314	302.429	26.9388	0.0890746
ENSMUSG00000019842	0.00107077	0.0724606	24	12	37.2911	0.0890902	1	24	12	314.604	0.000978511	0.0550576	24	12	281.761	46.2653	0.1642
ENSMUSG00000019874	0.00295279	0.11953	24	6	663.199	0.00608264	1	23.4074	6	1722.04	0.000214224	0.0221651	23.7037	6.00094	1219.63	203.535	0.166883
ENSMUSG00000019916	0.000511986	0.0511947	18	0	213.177	0.0246977	1	24	17.9999	1471.23	0.000155257	0.0183285	21	18.375	1288.84	230.462	0.178814
ENSMUSG00000020037	0.00405009	0.134491	18	6	137.004	0.00553172	1	18.96	6	1077.77	0.000262267	0.0251908	18.48	6.00405	943.301	119.649	0.126841
ENSMUSG00000020038	0.00107077	0.0724606	24	15	96.8252	0.0115431	1	20.1702	12	1027.98	0.000152041	0.0183285	22.0851	13.4712	921.055	129.312	0.140395
ENSMUSG00000020048	0.00549889	0.156101	18	3	668.907	0.0182891	1	12	5.73001e-05	10539.9	0.00102628	0.0562417	15	1.25004	10279.5	1004.91	0.0977591
ENSMUSG00000020115	0.00295279	0.11953	12	3	39.6858	0.0115365	1	12	12	1283.93	0.000384499	0.0300402	12	1.5	1239.43	39.8689	0.0321671
ENSMUSG00000020123	0.000346771	0.0440416	24	18	38.5085	0.0255285	1	21.7931	17.9999	286.655	0.00011185	0.0160078	22.8966	18.0419	232.973	51.9061	0.222798
ENSMUSG00000020131	0.00405009	0.134491	18	12	38.3872	0.0499393	1	23.7	12	387.927	0.00192267	0.0825491	20.85	12.2285	338.664	67.461	0.199197
ENSMUSG00000020190	0.00549889	0.156101	12	3	67.7147	0.00745271	1	12	1.32702e-05	1078.72	0.000454994	0.0331329	12	1.50001	940.472	109.804	0.116754
ENSMUSG00000020213	0.00151914	0.0837654	24	9	2.76184	0.0589755	1	20.6087	6	8.54126	0.000924612	0.0528311	22.3043	7.4289	4.88624	3.11854	0.63823
ENSMUSG00000020257	0.00151914	0.0837654	18	0	316.777	0.0776288	1	24	6.63123e-05	5603.29	0.00118465	0.0611681	21	2.90116e-05	5283.95	331.657	0.0627669
ENSMUSG00000020263	0.00107077	0.0724606	24	12	307.881	0.0289149	1	24	12	3108.44	0.000352423	0.0289794	24	12	2862.24	341.715	0.119387
ENSMUSG00000020289	0.00295279	0.11953	24	15	34.6917	0.0815428	1	23.7	12	976.97	0.00224685	0.0904353	23.85	13.4911	913.849	81.9532	0.0896791
ENSMUSG00000020361	0.000745346	0.0622236	18	3	347.916	0.0605009	1	12	4.28404e-05	8418.88	0.00049634	0.035281	15	1.25003	8038.92	621.587	0.0773222
ENSMUSG00000020395	0.000231363	0.0371262	18	9	8.54126	0.0772492	1	16.7788	6	41.9924	0.00021326	0.022151	17.3894	7.45652	32.7342	10.2548	0.313273
ENSMUSG00000020422	0.00212988	0.102656	12	3	591.107	0.00635735	1	12	1.38943e-05	5573.53	0.000165326	0.0186937	12	1.50001	5159.29	577.468	0.111928
ENSMUSG00000020427	0.00107077	0.0724606	12	0	44.6592	0.0283765	1	16.3448	12	429.641	0.000346433	0.0289212	14.1724	12.2887	405.778	41.8919	0.103239
ENSMUSG00000020571	3.85398e-05	0.018778	18	3	188.727	0.0421865	1	12	6.63123e-05	3683.73	2.32977e-05	0.0079296	15	1.25004	3525.18	521.037	0.147804
ENSMUSG00000020601	0.000511986	0.0511947	24	0	211.748	0.0175672	1	24	4.79121e-05	2733.81	0.000113497	0.0160078	24	2.39561e-05	2375.27	306.19	0.128907
ENSMUSG00000020604	0.000346771	0.0440416	24	12	130.563	0.0369059	1	24	12	1170.31	0.000156982	0.0184509	24	12	1065.32	141.74	0.133049
ENSMUSG00000020607	6.20908e-05	0.0213322	24	21	164.33	0.0403595	1	24	17.9999	2079.44	3.48248e-05	0.00972121	24	19.5	1830.35	195.028	0.106553
ENSMUSG00000020614	0.00151914	0.0837654	18	15	78.6904	0.0472492	1	17.0811	12	671.244	0.000756682	0.0462958	17.5405	13.47	600.218	88.647	0.147691
ENSMUSG00000020638	0.000231363	0.0371262	24	0	72.7536	0.0768746	1	24	6.63123e-05	1221.64	0.000212313	0.022151	24	3.31561e-05	1124.82	101.078	0.0898619
ENSMUSG00000020717	0.00295279	0.11953	24	0	56	0.0729006	1	24	7.93172e-05	684.809	0.00203284	0.0853683	24	3.96586e-05	599.825	73.6368	0.122764
ENSMUSG00000020723	0.00405009	0.134491	24	0	149.688	0.0595337	1	24	6.63123e-05	3258.59	0.00224968	0.0904353	24	3.31561e-05	3151.96	182.11	0.0577769
ENSMUSG00000020732	0.000346771	0.0440416	24	15	23.1702	0.0820752	1	24	12	122.481	0.000326365	0.0279828	24	13.5	99.4825	26.0168	0.261521
ENSMUSG00000020889	1.53417e-09	4.11126e-05	24	9	632.878	0.00246537	1	21.7931	6	3209.77	1.03259e-10	2.76714e-06	22.8966	7.445	2383.67	729.542	0.306059
ENSMUSG00000020893	0.00212988	0.102656	18	12	394.293	0.00716779	1	23.7	12	2792.61	0.00018457	0.0201061	20.85	12.2285	2319.5	663.393	0.286007
ENSMUSG00000020930	0.00549889	0.156101	12	6	13.1062	0.0461112	1	12	6.00001	119.843	0.00235301	0.0931405	12	6.00001	108.087	9.45504	0.087476
ENSMUSG00000021023	0.00405009	0.134491	18	6	16.9599	0.0396473	1	12	6	247.738	0.00156348	0.0722383	15	6.25	232.272	17.6671	0.0760618
ENSMUSG00000021037	0.000346771	0.0440416	18	3	260.855	0.0414113	1	24	6.63123e-05	2928.8	0.000174492	0.0194835	21	1.75003	2746.7	465.177	0.169358
ENSMUSG00000021071	0.000151906	0.0320533	24	3	506.206	0.0140028	1	24	6.63123e-05	5741.34	2.99087e-05	0.00893769	24	1.50003	4927.21	592.562	0.120263
ENSMUSG00000021079	0.00549889	0.156101	12	3	38.7396	0.0065015	1	12	6.37913e-06	744.928	0.000401803	0.0308525	12	1.5	682.213	50.929	0.0746527
ENSMUSG00000021133	0.00549889	0.156101	18	15	117.545	0.0173776	1	12	12	1779.4	0.000980016	0.0550576	15	13.75	1572.51	125.042	0.079517
ENSMUSG00000021226	0.0130036	0.229257	12	9	29.0403	0.0161149	1	12	6.00001	372.083	0.00198456	0.0842687	12	7.5	351.799	31.1922	0.0886649
ENSMUSG00000021253	0.00212988	0.102656	12	9	36.9684	0.00954728	1	12	6	370.608	0.000240013	0.0235957	12	7.5	350.592	39.3579	0.112261
ENSMUSG00000021270	0.00405009	0.134491	18	3	999.405	0.0397419	1	12	6.63123e-05	14676.3	0.00156683	0.0722459	15	1.25004	13993	1957.88	0.139918
ENSMUSG00000021287	0.000745346	0.0622236	18	12	46.7138	0.135574	1	24	12	778.293	0.0010307	0.0563686	21	12.25	714.012	93.3796	0.130782
ENSMUSG00000021373	0.00151914	0.0837654	18	3	95.8872	0.0415122	1	12	6.63123e-05	2086.73	0.000672969	0.0434559	15	1.25004	2015.71	157.744	0.0782572
ENSMUSG00000021453	0.00295279	0.11953	18	12	129.584	0.0123761	1	12	1.51077e-07	796.041	0.000409914	0.0311187	15	12.5	612.952	102.674	0.167508
ENSMUSG00000021500	0.00295279	0.11953	18	12	32.8467	0.0755016	1	24	6.00003	2690.23	0.00209755	0.0870128	21	9.62502	2602.26	128.206	0.0492672
ENSMUSG00000021666	0.000346771	0.0440416	24	12	51.4919	0.0793527	1	24	12	834.202	0.000316467	0.0274498	24	12	766.437	78.4285	0.102329
ENSMUSG00000021765	0.00295279	0.11953	24	18	3.72049	0.0506041	1	24	17.9999	16.8065	0.00146565	0.0701366	24	18	11.5859	2.06998	0.178664
ENSMUSG00000021775	0.00107077	0.0724606	24	12	560.777	0.00820828	1	24	6.00001	3766.43	0.000111112	0.0160078	24	9	3355.69	569.501	0.169712
ENSMUSG00000021814	0.000151906	0.0320533	24	15	69.7889	0.0427684	1	24	12	1735.54	8.40954e-05	0.0144461	24	13.5	1659.93	79.0294	0.0476101
ENSMUSG00000021846	0.00151914	0.0837654	24	9	58.4431	0.0350288	1	24	6	1099.78	0.000576901	0.0390399	24	7.5	1031.62	67.8932	0.0658124
ENSMUSG00000021974	0.000346771	0.0440416	24	0	50.3682	0.0881204	1	24	17.9999	369.155	0.000348231	0.0289794	24	21	361.487	49.9809	0.138265
ENSMUSG00000022010	0.00212988	0.102656	18	0	599.81	0.0573569	1	24	17.9999	12500	0.00122287	0.0621832	21	18.375	12162	560.772	0.0461085
ENSMUSG00000022076	9.80257e-05	0.0255038	18	3	40.1824	0.0101212	1	12	6.63123e-05	612.584	1.47068e-05	0.00656857	15	1.25004	595.461	98.9641	0.166197
ENSMUSG00000022234	0.00405009	0.134491	24	21	462.636	0.05392	1	24	6.63123e-05	5165.2	0.00205917	0.085686	24	22.5	5000.74	485.959	0.0971775
ENSMUSG00000022236	2.42705e-06	0.00650402	24	9	6.24632	0.0134031	1	23.122	6	46.5289	5.93385e-07	0.00133885	23.561	7.47464	38.2537	7.65573	0.20013
ENSMUSG00000022244	0.00151914	0.0837654	24	21	34.5638	0.0252726	1	24	6.63123e-05	316.5	0.000428756	0.0320086	24	22.5	296.47	35.8332	0.120866
ENSMUSG00000022332	0.000346771	0.0440416	18	3	79.1185	0.0268618	1	12	6.13881e-05	1667.4	0.000117218	0.0161917	15	1.25004	1604.17	171.22	0.106734
ENSMUSG00000022388	0.000511986	0.0511947	24	12	44.7029	0.0348943	1	22.8434	12	277.8	0.000213181	0.022151	23.4217	12.0073	220.1	65.2198	0.296319
ENSMUSG00000022389	0.00151914	0.0837654	18	12	605.055	0.0837497	1	20.3871	12	9223.89	0.0012684	0.0635338	19.1935	12.0466	8454.47	907.654	0.107358
ENSMUSG00000022408	0.00295279	0.11953	24	9	10.5805	0.028426	1	24	6.00004	45.8574	0.000871711	0.0511162	24	7.50002	37.5366	11.081	0.295205
ENSMUSG00000022449	0.00212988	0.102656	24	12	153.408	0.0604198	1	23.4074	12	1143.05	0.00128148	0.0637598	23.7037	12.0019	978.516	202.392	0.206836
ENSMUSG00000022468	0.00984914	0.202873	24	15	8.812	0.0283849	1	20.3871	12	59.3967	0.00256706	0.0988392	22.1935	13.4671	50.6256	10.4336	0.206094
ENSMUSG00000022505	0.00295279	0.11953	24	3	324.31	0.004068	1	24	6.63123e-05	1684.26	0.000148102	0.0182057	24	1.50003	1451.69	182.052	0.125407
ENSMUSG00000022556	0.000745346	0.0622236	24	18	75.0662	0.0206218	1	20.6087	17.9999	1155.43	0.000185721	0.0201496	22.3043	18.1046	1090.81	56.1545	0.0514797
ENSMUSG00000022635	0.00405009	0.134491	24	12	37.1798	0.029495	1	19.1515	12	671.172	0.00119846	0.0616437	21.5758	12.1534	613.174	63.2783	0.103198
ENSMUSG00000022704	0.00151914	0.0837654	24	12	44.4748	0.101237	1	24	12	564.77	0.00150408	0.0706747	24	12	512.29	63.8996	0.124733
ENSMUSG00000022759	0.00739363	0.178661	18	9	55.4962	0.0369645	1	18.0571	6	466.674	0.00251573	0.0975636	18.0286	7.5024	400.572	67.9374	0.169601
ENSMUSG00000022769	6.20908e-05	0.0213322	18	3	57.3853	0.0272322	1	24	6.63123e-05	594.564	2.4163e-05	0.00804277	21	1.75003	536.286	132.061	0.246251
ENSMUSG00000022814	0.000346771	0.0440416	18	3	16.253	0.0535538	1	12	6.63123e-05	595.123	0.000220881	0.0225063	15	1.25004	586.116	53.366	0.0910503
ENSMUSG00000022843	0.000511986	0.0511947	24	12	112.273	0.0370009	1	23.4074	12	1466.17	0.000224941	0.0226761	23.7037	12.0019	1350.72	154.449	0.114346
ENSMUSG00000022860	0.000346771	0.0440416	18	6	53.6214	0.0273517	1	17.7196	6	546.593	0.000119184	0.0163789	17.8598	6.00037	488.396	57.5232	0.11778
ENSMUSG00000022935	0.00295279	0.11953	12	6	111.715	0.0526911	1	12	6.00001	1005.02	0.00151981	0.070831	12	6	923.767	71.4774	0.077376
ENSMUSG00000022964	0.000151906	0.0320533	24	0	173.266	0.0327494	1	22.3059	4.62438e-05	2696.5	6.5723e-05	0.0124773	23.1529	2.39999e-05	2529.4	236.114	0.0933477
ENSMUSG00000023013	0.00254133	0.11953	24	9	1.8525	0.0829162	1	22.5714	6	4.02281	0.00199444	0.0843903	23.2857	7.46101	2.18162	1.77023	0.811433
ENSMUSG00000023030	0.000511986	0.0511947	18	12	69.8528	0.138248	1	24	12	1960.33	0.00074716	0.0458843	21	12.25	1873.66	122.925	0.0656066
ENSMUSG00000023051	0.000511986	0.0511947	24	12	40.7242	0.0245909	1	23.4074	12	354.757	0.00015464	0.0183285	23.7037	12.0019	313.863	53.8127	0.171453
ENSMUSG00000023067	9.80257e-05	0.0255038	18	0	78.4606	0.110742	1	24	17.9999	311.268	0.000134943	0.0173856	21	18.375	278.746	70.4783	0.25284
ENSMUSG00000023084	0.000231363	0.0371262	18	9	50.7403	0.0190249	1	23.4074	6	399.644	5.86896e-05	0.0120058	20.7037	7.82941	346.391	64.6024	0.186501
ENSMUSG00000023088	0.000151906	0.0320533	24	12	52.0141	0.0832209	1	23.122	12	816.347	0.000155222	0.0183285	23.561	12.0042	747.436	86.0819	0.11517
ENSMUSG00000023267	0.00151914	0.0837654	24	15	14.6652	0.0451041	1	24	17.9999	47.599	0.000725512	0.0454259	24	16.5	36.8108	2.82603	0.0767718
ENSMUSG00000023755	0.000745346	0.0622236	24	12	10.1428	0.0967441	1	24	12	122.811	0.000759825	0.046372	24	12	110.845	14.3601	0.129551
ENSMUSG00000023800	9.80257e-05	0.0255038	24	0	43.6514	0.015946	1	23.7	4.25735e-05	313.03	2.24602e-05	0.00791958	23.85	2.14215e-05	256.691	57.9675	0.225826
ENSMUSG00000023826	0.00405009	0.134491	24	15	43.3782	0.0395421	1	20.8352	12	348.089	0.00155976	0.0722333	22.4176	13.4612	288.309	72.5838	0.251757
ENSMUSG00000023912	0.000151906	0.0320533	24	15	132.901	0.0210877	1	24	12	1496.14	4.37298e-05	0.0106008	24	13.5	1384.8	110.037	0.0794603
ENSMUSG00000023918	0.000346771	0.0440416	18	9	9.99938	0.0871993	1	16.6316	6.00001	45.5691	0.000344909	0.028884	17.3158	7.45237	37.6691	10.6354	0.282339
ENSMUSG00000023944	1.26415e-06	0.00483954	18	3	1503.1	0.0149724	1	12	4.35582e-05	32003.4	3.55508e-07	0.00105855	15	1.25003	30526	3572.03	0.117016
ENSMUSG00000024042	0.000511986	0.0511947	24	6	205.952	0.0140477	1	19.75	5.99998	1742.74	9.23659e-05	0.0149045	21.875	6.05715	1432	265.546	0.185438
ENSMUSG00000024055	0.000346771	0.0440416	24	12	42.7678	0.0337167	1	22.5714	12	332.883	0.000144473	0.017924	23.2857	12.0113	280.983	65.9504	0.234713
ENSMUSG00000024143	0.00295279	0.11953	24	3	145.707	0.0389166	1	19.9579	6	2022.01	0.00115732	0.0605741	21.9789	4.67748	1875.63	163.818	0.0873403
ENSMUSG00000024222	4.4813e-06	0.00857786	18	15	351.232	0.00995109	1	12	2.37307e-05	1672.77	7.99375e-07	0.00133885	15	13.75	1146.81	316.729	0.276182
ENSMUSG00000024268	0.000745346	0.0622236	18	3	333.808	0.103752	1	12	6.63123e-05	18306.1	0.000809459	0.0484646	15	1.25004	17999.8	1486.49	0.082584
ENSMUSG00000024330	0.00107077	0.0724606	18	12	48.1057	0.10936	1	24	12	1041.57	0.00117714	0.0610155	21	12.25	946.933	153.946	0.162573
ENSMUSG00000024440	2.34022e-05	0.0145845	24	3	13.1871	0.0376021	1	24	5.81586e-05	43.9485	1.31497e-05	0.00618222	24	1.50003	27.6026	15.9269	0.577007
ENSMUSG00000024493	0.000231363	0.0371262	18	9	73.8067	0.0186691	1	23.4074	6	1100.76	5.76738e-05	0.0120058	20.7037	7.82941	1036.52	79.9561	0.077139
ENSMUSG00000024534	0.00212988	0.102656	24	3	44.0609	0.0453199	1	22.0465	6.61691e-05	416.135	0.000988974	0.0552497	23.0233	1.43899	383.349	36.1314	0.0942521
ENSMUSG00000024558	0.00151914	0.0837654	18	15	228.497	0.0025652	1	12	12	1976.68	5.24341e-05	0.0113317	15	13.75	1679.5	190.922	0.113678
ENSMUSG00000024712	0.00405009	0.134491	18	3	167.942	0.0260136	1	12	6.63123e-05	2737.34	0.00107024	0.0578231	15	1.25004	2658.94	158.486	0.0596049
ENSMUSG00000024764	0.00151914	0.0837654	18	12	40.5557	0.0219751	1	24	12	844.871	0.00037748	0.0298753	21	12.25	790.291	79.5004	0.100596
ENSMUSG00000024826	0.000745346	0.0622236	18	15	90.0422	0.0254342	1	12	5.66578e-07	2027.55	0.000225086	0.0226761	15	13.75	1917.22	87.8074	0.0457994
ENSMUSG00000024885	0.00405009	0.134491	24	6	26.9046	0.0545864	1	21.3034	5.99999	283.153	0.00208191	0.0864976	22.6517	6.02133	245.483	32.1566	0.130993
ENSMUSG00000024899	0.000151906	0.0320533	24	3	101.233	0.020974	1	23.4074	6.63123e-05	952.371	4.35113e-05	0.0106008	23.7037	1.48152	858.528	102.873	0.119825
ENSMUSG00000024903	2.34022e-05	0.0145845	18	15	2.95913	0.01445	1	12	12	6.10854	5.37669e-06	0.00415993	15	13.75	2.47581	2.62459	1.06009
ENSMUSG00000024966	1.38689e-05	0.0128158	18	3	580.321	0.0278737	1	24	6.63123e-05	6223.74	6.09474e-06	0.00420338	21	1.75003	5854.76	1255.57	0.214454
ENSMUSG00000025083	0.000231363	0.0371262	24	3	56.1712	0.0348545	1	24	6.63123e-05	669.432	0.00010264	0.0156239	24	1.50003	583.128	63.94	0.10965
ENSMUSG00000025086	0.00739363	0.178661	18	12	72.1669	0.025161	1	12	1.89709e-07	919.618	0.00178396	0.0786294	15	12.5	825.835	49.9459	0.0604793
ENSMUSG00000025138	0.00739363	0.178661	12	3	53.9534	0.0292097	1	12	12	836.204	0.0020388	0.0853683	12	1.5	751.697	58.2002	0.0774252
ENSMUSG00000025159	0.00151914	0.0837654	24	12	65.0339	0.102085	1	21.3034	12	1200.52	0.00151539	0.070831	22.6517	12.0427	1110.09	99.1911	0.0893539
ENSMUSG00000025324	8.00375e-06	0.0112887	18	15	104.796	0.00985218	1	17.7196	12	537.509	1.36857e-06	0.00183375	17.8598	13.4891	413.52	129.971	0.314304
ENSMUSG00000025340	8.00375e-06	0.0112887	24	21	53.6163	0.0115179	1	23.7	17.9999	1108.79	1.58556e-06	0.00188356	23.85	19.4913	1054.06	59.3776	0.0563323
ENSMUSG00000025348	0.000745346	0.0622236	24	6	94.875	0.017759	1	23.122	5.99998	559.995	0.000161917	0.0186607	23.561	6.00207	477.839	42.0451	0.08799
ENSMUSG00000025420	0.00739363	0.178661	12	6	27.6945	0.0131361	1	12	6	387.255	0.000994497	0.0553204	12	6	377.273	14.9568	0.0396444
ENSMUSG00000025450	0.000511986	0.0511947	18	9	8.64085	0.106226	1	24	6.00002	32.9599	0.000588425	0.0396197	21	7.87501	27.4506	7.60916	0.277195
ENSMUSG00000025477	0.000346771	0.0440416	24	0	97.6049	0.0300616	1	24	6.63123e-05	1515.28	0.000130007	0.0170781	24	3.31561e-05	1424.57	126.123	0.0885345
ENSMUSG00000025512	0.00212988	0.102656	18	12	60.57	0.0941568	1	12	12	1701.66	0.00190806	0.0825171	15	12.5	1592.92	53.3394	0.0334853
ENSMUSG00000025586	0.00107077	0.0724606	24	12	109.495	0.0476209	1	22.8434	12	1605.33	0.000554978	0.0377469	23.4217	12.0073	1488.89	137.14	0.0921089
ENSMUSG00000025613	3.85398e-05	0.018778	18	3	134.886	0.0475586	1	12	4.77793e-05	5820.57	2.60448e-05	0.00830892	15	1.25003	5647.38	441.067	0.0781012
ENSMUSG00000025786	0.000346771	0.0440416	24	3	89.2489	0.0306653	1	24	6.91245e-05	2191.75	0.000132407	0.0171949	24	1.50003	2078.78	59.5384	0.0286411
ENSMUSG00000025789	6.20908e-05	0.0213322	24	21	113.863	0.0228936	1	24	17.9999	1064.31	2.05601e-05	0.00758604	24	19.5	935.045	118.26	0.126476
ENSMUSG00000025791	0.00212988	0.102656	24	18	174.001	0.0226354	1	19.75	17.9999	2400.06	0.00052742	0.0364273	21.875	18.1714	2257.93	139.742	0.0618896
ENSMUSG00000025795	0.00107077	0.0724606	24	3	36.8526	0.0281126	1	21.7931	6.57639e-05	425.325	0.000343492	0.0288554	22.8966	1.43107	378.451	66.0935	0.174642
ENSMUSG00000025815	0.000346771	0.0440416	24	12	81.9484	0.0123214	1	24	12	457.128	5.70975e-05	0.0120058	24	12	391.084	95.2479	0.243548
ENSMUSG00000025823	0.00151914	0.0837654	18	3	116.888	0.110823	1	24	6.63123e-05	2354.21	0.00163127	0.0738427	21	1.75003	2227.06	305.665	0.13725
ENSMUSG00000025902	0.00295279	0.11953	24	15	18.7555	0.0812729	1	21.0667	12	222.405	0.00224021	0.0904116	22.5333	13.4594	197.061	30.2292	0.1534
ENSMUSG00000025930	0.00405009	0.134491	18	0	6.47699	0.0605333	1	16.3448	1.65511	32.9752	0.00228337	0.0910561	17.1724	0.869454	30.001	4.64574	0.154853
ENSMUSG00000025931	0.000511986	0.0511947	18	15	1132.24	0.0160855	1	12	12	7390.41	0.000104649	0.015667	15	13.75	6314.75	1014.79	0.160702
ENSMUSG00000025993	0.00107077	0.0724606	24	6	61.6766	0.0250115	1	24	5.99999	423.235	0.000308731	0.0273953	24	5.99999	368.525	28.8874	0.0783864
ENSMUSG00000026077	1.38689e-05	0.0128158	18	0	47.1018	0.0321624	1	23.7	17.9999	328.882	6.96867e-06	0.0043944	20.85	18.3427	294.941	53.7173	0.182129
ENSMUSG00000026172	0.00151914	0.0837654	24	21	39.6681	0.0236989	1	24	6.63123e-05	542.345	0.000404373	0.0308752	24	22.5	518.047	43.0396	0.0830804
ENSMUSG00000026224	0.00405009	0.134491	18	6	34.0271	0.0116156	1	18.7723	6	239.29	0.000515812	0.0361348	18.3861	6.00265	206.586	30.2025	0.146198
ENSMUSG00000026439	0.000346771	0.0440416	24	21	89.9562	0.0317364	1	24	17.9999	1254.59	0.000136654	0.0174383	24	19.5	1126.59	96.5419	0.0856935
ENSMUSG00000026473	0.00107077	0.0724606	24	18	3619.02	0.0293037	1	20.8352	17.9999	26264.5	0.000356743	0.0289794	22.4176	18.0901	23046.3	2893.82	0.125565
ENSMUSG00000026475	1.31938e-07	0.00176784	24	6	515.106	0.00312962	1	20.8352	6.00001	2488.71	9.33514e-09	0.000125082	22.4176	6.03005	1687.49	722.838	0.42835
ENSMUSG00000026509	2.42705e-06	0.00650402	18	15	157.595	0.00401956	1	12	12	2418.07	1.89704e-07	0.000771403	15	13.75	2274.06	145.104	0.0638086
ENSMUSG00000026626	0.00107077	0.0724606	24	3	69.1515	0.0443039	1	24	5.04999e-05	1250.1	0.000519746	0.036177	24	1.50003	1162.87	101.768	0.0875146
ENSMUSG00000026749	0.00549889	0.156101	24	6	42.8572	0.0372343	1	19.75	6	806.326	0.00194382	0.0830787	21.875	6.05716	743.443	55.4915	0.0746413
ENSMUSG00000026788	0.00739363	0.178661	12	3	35.1609	0.016327	1	12	3.60139e-07	875.297	0.00120982	0.0618718	12	1.5	840.053	33.3462	0.0396953
ENSMUSG00000026843	9.80257e-05	0.0255038	18	12	47.852	0.0466416	1	24	12	1265.69	6.07882e-05	0.0121567	21	12.25	1188.99	116.741	0.0981849
ENSMUSG00000026864	0.000511986	0.0511947	18	3	649.049	0.0322554	1	24	6.63123e-05	15450.7	0.000198358	0.0212803	21	1.75003	14693.7	2228.67	0.151675
ENSMUSG00000027007	0.00405009	0.134491	18	15	174.814	0.0612692	1	12	12	1833.03	0.00230813	0.0914989	15	13.75	1654.54	141.584	0.0855734
ENSMUSG00000027134	0.00405009	0.134491	12	3	76.8034	0.0114688	1	12	12	1309.71	0.000509884	0.0358632	12	1.5	1237.84	86.0846	0.069544
ENSMUSG00000027171	0.00212988	0.102656	24	9	28.8598	0.125427	1	24	6	209.594	0.00246513	0.0960858	24	7.5	185.018	32.932	0.177993
ENSMUSG00000027202	0.00151914	0.0837654	18	12	5.98765	0.0191656	1	12	7.16719e-07	26.4401	0.000333202	0.0282568	15	12.5	18.3573	4.6195	0.251644
ENSMUSG00000027230	0.00212988	0.102656	24	6	66.6234	0.00611127	1	19.3469	6	319.604	0.00015944	0.018654	21.6735	6.06994	241.305	51.1839	0.212113
ENSMUSG00000027284	0.00739363	0.178661	24	12	34.07	0.0183948	1	12	6.90512e-06	774.079	0.00134682	0.0662242	18	4.50001	704.71	49.6737	0.0704882
ENSMUSG00000027424	0.000511986	0.0511947	24	21	28.8428	0.0576152	1	24	17.9999	271.785	0.000337198	0.0285055	24	19.5	235.53	33.8478	0.143709
ENSMUSG00000027465	0.000511986	0.0511947	12	0	68.5657	0.136093	1	12.0764	12	2038.98	0.000736607	0.045588	12.0382	12.0001	2033.34	42.8888	0.0210928
ENSMUSG00000027555	0.00212988	0.102656	24	0	68.9031	0.107279	1	24	6.63123e-05	253.363	0.00214417	0.088399	24	3.31561e-05	209.738	86.0032	0.410051
ENSMUSG00000027556	0.00151914	0.0837654	18	12	0.449315	0.0577146	1	24	6.00002	6.96081	0.00090674	0.05242	21	9.62501	5.53894	2.03008	0.36651
ENSMUSG00000027635	0.000745346	0.0622236	24	9	14.9022	0.0483198	1	24	6	122.833	0.000404505	0.0308752	24	7.5	108.43	17.085	0.157567
ENSMUSG00000027654	0.00549889	0.156101	12	3	40.6521	0.0210088	1	12	12	219.859	0.00116288	0.0607461	12	1.5	147.274	58.2274	0.395368
ENSMUSG00000027803	0.000745346	0.0622236	24	3	98.373	0.0199193	1	24	6.63123e-05	1085.71	0.000179909	0.0196784	24	1.50003	903.837	123.16	0.136264
ENSMUSG00000027875	6.20908e-05	0.0213322	24	0	113.778	0.04611	1	24	6.63123e-05	893.743	3.94054e-05	0.0102523	24	3.31561e-05	744.171	149.701	0.201165
ENSMUSG00000027886	0.00107077	0.0724606	24	9	10.6166	0.0543307	1	20.8352	6	112.139	0.000625505	0.0413209	22.4176	7.43115	99.1812	12.4683	0.125712
ENSMUSG00000027901	0.000511986	0.0511947	24	15	7.85653	0.0804279	1	24	12	31.9718	0.000456977	0.0331872	24	13.5	23.7808	8.53638	0.358961
ENSMUSG00000027966	0.00212988	0.102656	24	12	67.3631	0.10122	1	24	12	636.031	0.0020356	0.0853683	24	12	580.974	77.9684	0.134203
ENSMUSG00000028028	0.00405009	0.134491	24	12	52.2628	0.053878	1	22.3059	12	280.823	0.00205774	0.085686	23.1529	12.0161	222.663	71.3824	0.320585
ENSMUSG00000028031	0.000151906	0.0320533	18	3	9.6755	0.0210326	1	18.7723	4.07142e-05	41.976	4.36238e-05	0.0106008	18.3861	1.5322	32.5498	12.2554	0.376512
ENSMUSG00000028035	0.00151914	0.0837654	24	21	324.171	0.065341	1	24	17.9999	3389.4	0.00101424	0.0560201	24	19.5	3128.26	317.578	0.101519
ENSMUSG00000028047	0.00151914	0.0837654	18	12	63.159	0.101374	1	23.4074	12	869.339	0.00150591	0.0706747	20.7037	12.2082	778.762	122.68	0.157532
ENSMUSG00000028150	0.00151914	0.0837654	24	18	27.6551	0.0577656	1	24	17.9999	174.563	0.000907463	0.05242	24	18	144.653	17.9066	0.12379
ENSMUSG00000028274	0.00107077	0.0724606	18	3	30.0336	0.0953554	1	12	4.31281e-05	1009.3	0.00104038	0.0566671	15	1.25003	964.936	110.954	0.114986
ENSMUSG00000028328	0.00151914	0.0837654	24	9	81.2694	0.0368822	1	18.96	6.00001	617.168	0.000604536	0.0402797	21.48	7.42624	522.183	89.3332	0.171076
ENSMUSG00000028383	0.00151914	0.0837654	24	3	110.962	0.0510829	1	24	7.04735e-05	1346.41	0.000812023	0.0484646	24	1.50004	1195.59	145.553	0.121741
ENSMUSG00000028469	0.00212988	0.102656	24	12	113.403	0.0622743	1	24	12	2465.64	0.0013168	0.0652268	24	12	2344.46	147.028	0.0627129
ENSMUSG00000028488	0.000346771	0.0440416	18	3	178.479	0.0653444	1	23.4074	6.93392e-05	4738.73	0.000265002	0.0253626	20.7037	1.72534	4568.97	340.453	0.0745141
ENSMUSG00000028494	0.000511986	0.0511947	24	3	26.787	0.0718392	1	22.5714	6.586e-05	326.313	0.00041233	0.0312137	23.2857	1.45539	294.581	41.9004	0.142237
ENSMUSG00000028645	0.00151914	0.0837654	24	15	374.82	0.0190251	1	20.3871	12	4532	0.000330972	0.0281568	22.1935	13.4671	3894.17	785.83	0.201797
ENSMUSG00000028653	0.00405009	0.134491	18	12	32.1029	0.0215517	1	12	1.66401e-07	448.925	0.000903092	0.05242	15	12.5	406.255	23.9614	0.0589811
ENSMUSG00000028654	0.00212988	0.102656	12	3	90.9596	0.00361711	1	12	12	1020.55	9.84091e-05	0.0155128	12	1.49999	923.841	101.22	0.109565
ENSMUSG00000028655	9.80257e-05	0.0255038	18	15	242.903	0.00658898	1	17.3945	12	1038.28	9.85151e-06	0.00517649	17.6972	13.4783	852.453	253.305	0.297149
ENSMUSG00000028661	0.00107077	0.0724606	18	12	14.531	0.0258452	1	24	6.00002	252.521	0.000318115	0.0274995	21	9.62501	227.961	39.0899	0.171476
ENSMUSG00000028690	0.00151914	0.0837654	18	3	24.9043	0.106476	1	12	7.00198e-05	472.018	0.00157376	0.0722459	15	1.25004	446.309	58.1392	0.130267
ENSMUSG00000028862	0.00984914	0.202873	18	15	28.0937	0.00960173	1	18.7723	12	124.627	0.00097086	0.0550045	18.3861	13.5375	77.4295	42.6704	0.551087
ENSMUSG00000028869	0.00151914	0.0837654	24	12	94.0712	0.0630895	1	23.4074	12	1581.6	0.00098265	0.0550901	23.7037	12.0019	1474.82	123.076	0.0834519
ENSMUSG00000028878	0.00107077	0.0724606	24	12	91.8003	0.0676648	1	24	12	1702.98	0.000763118	0.046372	24	12	1601.17	117.529	0.0734021
ENSMUSG00000028926	0.000511986	0.0511947	24	0	311.829	0.0632455	1	24	6.63123e-05	3921.25	0.000367131	0.029405	24	3.31561e-05	3554.79	374.565	0.105369
ENSMUSG00000028957	6.30543e-07	0.00337946	24	12	524.095	0.00654711	1	21.5455	12	2509.75	8.38255e-08	0.000449271	22.7727	12.035	1834.57	765.094	0.417043
ENSMUSG00000028973	0.000745346	0.0622236	24	9	110.341	0.0825478	1	23.122	5.99999	1711.56	0.000658092	0.0425979	23.561	7.47464	1590.45	122.702	0.0771493
ENSMUSG00000028988	0.00151914	0.0837654	24	3	48.5214	0.0899056	1	24	6.63123e-05	952.123	0.00135195	0.0663543	24	1.50003	878.854	44.2735	0.0503764
ENSMUSG00000029022	0.000346771	0.0440416	24	12	58.4407	0.0478748	1	19.75	12	501.347	0.000199319	0.0212803	21.875	12.1143	421.901	91.7474	0.217462
ENSMUSG00000029075	0.000346771	0.0440416	24	12	3.34507	0.0377054	1	22.3059	12	14.2643	0.000160103	0.018654	23.1529	12.0161	9.65525	5.01883	0.519802
ENSMUSG00000029098	2.34022e-05	0.0145845	18	12	54.4848	0.0238405	1	23.7	12	936.654	8.59145e-06	0.00499349	20.85	12.2285	845.503	128.567	0.152059
ENSMUSG00000029135	0.00107077	0.0724606	24	3	109.105	0.125115	1	24	5.73357e-05	863.175	0.00132869	0.0656942	24	1.50003	725.375	120.124	0.165603
ENSMUSG00000029153	0.000745346	0.0622236	18	0	82.3434	0.176616	1	12.0764	5.92349	793.741	0.0013079	0.0649058	15.0382	3.68812	779.938	10.0218	0.0128494
ENSMUSG00000029195	0.00107077	0.0724606	18	9	12.8003	0.0612195	1	17.7196	5.99999	58.5593	0.00069699	0.0443824	17.8598	7.48868	45.9453	14.7194	0.320368
ENSMUSG00000029334	0.00107077	0.0724606	18	3	22.8442	0.0214085	1	12	6.63123e-05	361.231	0.000267823	0.0254508	15	1.25004	344.033	36.3955	0.105791
ENSMUSG00000029416	0.00212988	0.102656	18	0	67.4188	0.0361916	1	17.3945	0.605438	849.811	0.000807114	0.0484646	17.6972	0.307988	803.002	56.4734	0.0703279
ENSMUSG00000029447	0.000346771	0.0440416	18	3	155.854	0.14546	1	23.7	6.3137e-05	4379.86	0.000549542	0.0374723	20.85	1.73753	4186.17	434.771	0.103859
ENSMUSG00000029613	0.00295279	0.11953	18	0	53.5975	0.0583463	1	24	17.9999	1511.65	0.00166536	0.0747543	21	18.375	1468.28	53.1985	0.0362318
ENSMUSG00000029657	0.00107077	0.0724606	18	3	1011.67	0.0226701	1	24	6.63123e-05	10628.4	0.000282216	0.025989	21	1.75003	9595.36	2071.21	0.215856
ENSMUSG00000029727	0.000745346	0.0622236	24	12	17.3084	0.0415452	1	24	12	63.2002	0.00035247	0.0289794	24	12	44.0757	21.8272	0.49522
ENSMUSG00000029763	0.00984914	0.202873	12	9	79.9279	0.00652598	1	12	5.99998	2204.4	0.000684682	0.043895	12	7.49999	2156.94	108.595	0.0503469
ENSMUSG00000030007	0.00151914	0.0837654	18	3	159.516	0.102256	1	12	6.63123e-05	4202.77	0.00151766	0.070831	15	1.25004	4056.89	399.44	0.0984598
ENSMUSG00000030069	0.000511986	0.0511947	18	6	19.8192	0.0134147	1	17.2364	6.00001	66.901	8.85208e-05	0.0145431	17.6182	6.00282	41.6128	25.9207	0.622903
ENSMUSG00000030096	0.000346771	0.0440416	24	12	461.542	0.032309	1	24	12	5357.49	0.000138919	0.0175601	24	12	4891.21	560.614	0.114617
ENSMUSG00000030137	4.4813e-06	0.00857786	24	18	24.5018	0.00944477	1	24	17.9999	167.308	7.60912e-07	0.00133885	24	18	132.439	23.4749	0.177251
ENSMUSG00000030205	0.000511986	0.0511947	24	12	2.08825	0.0361612	1	23.122	12	5.06537	0.000220261	0.0225063	23.561	12.0042	2.95258	2.77848	0.941037
ENSMUSG00000030247	0.00295279	0.11953	24	6	22.2199	0.0905432	1	22.5714	6	144.403	0.00246686	0.0960858	23.2857	6.00565	120.531	17.6229	0.146211
ENSMUSG00000030254	0.00405009	0.134491	18	12	13.4619	0.0219499	1	12	12	183.12	0.000918153	0.0527011	15	12.5	159.453	15.1723	0.0951519
ENSMUSG00000030256	2.34022e-05	0.0145845	24	12	201.041	0.00770088	1	23.122	12	2026.11	2.97883e-06	0.00271346	23.561	12.0042	1824.06	258.894	0.141933
ENSMUSG00000030352	0.000745346	0.0622236	24	6	273.23	0.00862611	1	22.3059	5.99998	1950.66	8.3291e-05	0.0144002	23.1529	6.00803	1718.96	116.599	0.067831
ENSMUSG00000030711	0.00405009	0.134491	18	15	91.9725	0.0318	1	17.8868	12	385.221	0.00128243	0.0637598	17.9434	13.4954	315.397	98.4462	0.312134
ENSMUSG00000030720	0.00295279	0.11953	24	12	24.2407	0.057768	1	24	12	428.783	0.00165055	0.0742759	24	12	397.528	34.3885	0.0865058
ENSMUSG00000030745	0.00212988	0.102656	24	0	8.21983	0.06578	1	24	6.63123e-05	58.7381	0.00138326	0.0673975	24	3.31561e-05	47.1002	9.75064	0.207019
ENSMUSG00000030747	0.00151914	0.0837654	24	9	154.537	0.0751388	1	23.4074	5.99999	1612.56	0.00115037	0.0605652	23.7037	7.48241	1443.46	171.671	0.11893
ENSMUSG00000030878	0.00151914	0.0837654	24	18	57.9466	0.0252757	1	22.8434	17.9999	699.597	0.000428804	0.0320086	23.4217	18.0109	627.318	66.52	0.106039
ENSMUSG00000030880	0.000151906	0.0320533	18	12	97.9712	0.00412722	1	12	4.4109e-07	1609.42	9.58127e-06	0.00513518	15	12.5	1420.04	111.965	0.0788462
ENSMUSG00000030946	0.00107077	0.0724606	24	9	26.4627	0.039127	1	24	5.99999	368.38	0.000464219	0.0334413	24	7.5	331.305	32.1384	0.0970056
ENSMUSG00000031111	0.000745346	0.0622236	24	6	339.837	0.0542107	1	24	5.67289e-05	4928.04	0.000449172	0.0328877	24	3.00003	4673.43	75.1624	0.0160829
ENSMUSG00000031137	0.000231363	0.0371262	18	3	89.7793	0.06094	1	12	6.5004e-05	1628.47	0.00017158	0.0192385	15	1.25004	1522.9	178.902	0.117474
ENSMUSG00000031167	0.00151914	0.0837654	18	12	90.1157	0.0782898	1	19.5464	12	893.016	0.00119373	0.0615183	18.7732	12.0204	771.562	133.243	0.172692
ENSMUSG00000031224	0.00151914	0.0837654	18	3	37.5813	0.00702373	1	12	5.83907e-05	681.039	0.000132822	0.0171949	15	1.25004	664.589	49.3112	0.0741981
ENSMUSG00000031410	6.20908e-05	0.0213322	24	12	5.62141	0.0188396	1	22.5714	12	14.434	1.71473e-05	0.00685839	23.2857	12.0113	8.10657	7.51594	0.927143
ENSMUSG00000031431	0.000231363	0.0371262	18	15	823.616	0.00407017	1	18.2308	12	4059.52	1.40082e-05	0.00647225	18.1154	13.5101	2919.61	1073.43	0.367663
ENSMUSG00000031485	0.00151914	0.0837654	18	15	106.358	0.015054	1	12	2.51966e-05	2021.23	0.000267242	0.0254508	15	13.75	1925.89	103.284	0.0536293
ENSMUSG00000031530	0.00151914	0.0837654	24	6	81.5408	0.0180376	1	20.3871	6	380.299	0.000315254	0.0274498	22.1935	6.04002	287.25	65.7598	0.228929
ENSMUSG00000031673	0.00107077	0.0724606	24	0	117.119	0.0333185	1	24	6.63123e-05	1863.56	0.000401039	0.0308525	24	3.31561e-05	1647.24	151.769	0.0921351
ENSMUSG00000031700	8.00375e-06	0.0112887	18	15	279.079	0.00390881	1	12	12	1839.02	5.71897e-07	0.00133885	15	13.75	1534.22	241.041	0.15711
ENSMUSG00000031762	0.00549889	0.156101	12	3	63.7537	0.00886321	1	12	12	358.657	0.000532658	0.0366936	12	1.49999	270.503	72.6402	0.268537
ENSMUSG00000031775	0.00151914	0.0837654	18	12	33.4617	0.0988852	1	24	6.00002	598.4	0.00147267	0.070222	21	9.62501	552.927	73.8356	0.133536
ENSMUSG00000031785	1.38689e-05	0.0128158	24	3	403.389	0.00777665	1	21.5455	6.63123e-05	6432.4	1.83809e-06	0.00189451	22.7727	1.42333	6018.74	551.965	0.0917077
ENSMUSG00000031790	0.00405009	0.134491	24	3	174.459	0.0680479	1	20.1702	5.99997	1817.39	0.00253457	0.0981525	22.0851	4.66511	1693.83	129.614	0.0765213
ENSMUSG00000031844	0.00107077	0.0724606	12	0	3.97315	0.0268655	1	12	12	10.1551	0.000329559	0.0281259	12	12	8.61185	2.57527	0.299038
ENSMUSG00000032010	0.000511986	0.0511947	24	12	129.577	0.0109975	1	19.75	12	1013.92	7.36889e-05	0.0132531	21.875	12.1143	823.088	203.669	0.247445
ENSMUSG00000032038	0.00405009	0.134491	24	15	89.0288	0.0608462	1	22.8434	12	916.332	0.0022939	0.0910696	23.4217	13.4712	834.379	85.077	0.101964
ENSMUSG00000032238	8.00375e-06	0.0112887	24	9	633.292	0.0157496	1	22.3059	6.00001	3614.12	2.12864e-06	0.00211272	23.1529	7.45511	2863.22	748.402	0.261384
ENSMUSG00000032249	9.80257e-05	0.0255038	18	3	213.454	0.0274926	1	12	4.92202e-05	3285.05	3.72557e-05	0.00998378	15	1.25003	3109.5	296.941	0.0954947
ENSMUSG00000032278	0.00739363	0.178661	18	15	25.2231	0.00930286	1	12	12	173.475	0.000728027	0.0454771	15	13.75	123.997	25.0367	0.201914
ENSMUSG00000032298	0.000745346	0.0622236	24	12	47.2115	0.0237029	1	23.7	12	415.573	0.00021101	0.022151	23.85	12.0005	373.803	60.3057	0.16133
ENSMUSG00000032303	0.000151906	0.0320533	18	9	29.4024	0.0446733	1	14.8125	6	166.023	8.75453e-05	0.0144817	16.4062	7.42435	137.788	33.894	0.245986
ENSMUSG00000032327	0.000511986	0.0511947	24	18	31.1685	0.0451491	1	24	17.9999	136.211	0.000269876	0.0255475	24	18	100.937	15.4886	0.153448
ENSMUSG00000032350	0.000346771	0.0440416	18	12	36.045	0.1307	1	24	12	2235.19	0.000498629	0.0353499	21	12.25	2163.01	112.658	0.0520838
ENSMUSG00000032366	0.000745346	0.0622236	24	0	161.035	0.0751348	1	24	6.63123e-05	3648.96	0.000604263	0.0402797	24	3.31561e-05	3505.72	200.043	0.0570619
ENSMUSG00000032383	0.00107077	0.0724606	12	3	91.3366	0.00732711	1	12	12	1052.77	0.000100075	0.015592	12	1.49999	933.514	89.661	0.0960467
ENSMUSG00000032470	0.000346771	0.0440416	24	0	279.629	0.0258137	1	22.8434	4.74923e-05	3998.2	0.000113	0.0160078	23.4217	2.43473e-05	3675.52	342.221	0.0931081
ENSMUSG00000032501	0.00405009	0.134491	24	15	38.267	0.0309303	1	20.6087	12	361.225	0.00125083	0.0632448	22.3043	13.4638	309.284	62.3262	0.201518
ENSMUSG00000032523	0.00295279	0.11953	24	12	53.3707	0.0796561	1	24	12	456.789	0.00220037	0.0896134	24	12	403.163	68.1691	0.169086
ENSMUSG00000032558	1.38689e-05	0.0128158	18	9	85.6137	0.0248109	1	24	5.99999	648.354	5.46511e-06	0.00415993	21	7.875	589.124	86.5374	0.146892
ENSMUSG00000032575	0.000511986	0.0511947	24	21	175.109	0.0169889	1	24	17.9999	1498.52	0.000110051	0.0160078	24	19.5	1322.16	196.319	0.148484
ENSMUSG00000032604	0.000231363	0.0371262	24	12	55.9216	0.0629399	1	22.8434	12	1080.52	0.00017674	0.0194909	23.4217	12.0073	1013.3	84.2725	0.0831665
ENSMUSG00000032611	0.00405009	0.134491	18	3	4.04139	0.0421558	1	12	6.63123e-05	29.039	0.00165193	0.0742759	15	1.25004	28.2197	7.96444	0.28223
ENSMUSG00000032640	3.85398e-05	0.018778	24	3	61.4184	0.0131635	1	24	5.32926e-05	730.13	7.86044e-06	0.00478737	24	1.50003	655.02	85.8896	0.131125
ENSMUSG00000032702	0.00151914	0.0837654	24	3	279.88	0.0534602	1	24	6.63123e-05	2389.59	0.000846118	0.0498336	24	1.50003	1938.96	137.413	0.0708697
ENSMUSG00000032754	0.00739363	0.178661	12	9	25.9804	0.00501085	1	12	6	340.536	0.000415064	0.0313321	12	7.5	326.434	38.1138	0.116758
ENSMUSG00000032898	0.00107077	0.0724606	24	18	100.804	0.0680132	1	23.7	17.9999	4621.27	0.000766673	0.0464826	23.85	18.0007	4449.14	177.644	0.0399277
ENSMUSG00000032899	0.00151914	0.0837654	18	9	16.1901	0.161721	1	13.1667	6.00001	79.9175	0.00228762	0.0910696	15.5833	7.44647	69.7108	14.6031	0.209481
ENSMUSG00000032905	0.00212988	0.102656	18	0	196.145	0.109609	1	24	6.63123e-05	1915.08	0.00218572	0.0893739	21	2.90116e-05	1682.63	134.587	0.0799859
ENSMUSG00000032921	0.000346771	0.0440416	24	12	7.1481	0.0199226	1	23.4074	12	34.9902	8.90017e-05	0.0145431	23.7037	12.0019	25.4779	9.75836	0.383013
ENSMUSG00000032952	0.000346771	0.0440416	18	12	3.17104	0.031661	1	12	1.62478e-05	54.9357	0.000136355	0.0174383	15	12.5	48.4081	3.54553	0.0732426
ENSMUSG00000033083	0.00107077	0.0724606	18	15	72.8321	0.0302821	1	17.7196	12	597.664	0.00036759	0.029405	17.8598	13.4891	519.182	87.616	0.168758
ENSMUSG00000033318	0.000511986	0.0511947	24	12	25.1029	0.0509236	1	22.3059	12	261.63	0.000301254	0.0270001	23.1529	12.0161	228.725	37.7483	0.165038
ENSMUSG00000033658	0.000231363	0.0371262	24	6	98.2706	0.0209169	1	24	6	1137.01	6.40676e-05	0.0124412	24	6	1052.43	56.6144	0.053794
ENSMUSG00000033688	0.00151914	0.0837654	18	9	17.5286	0.107544	1	15.541	6.00001	86.3968	0.00158791	0.0722459	16.7705	7.42997	69.694	21.0886	0.302588
ENSMUSG00000033731	0.00151914	0.0837654	24	9	20.9565	0.126945	1	17.8868	6.00001	101.064	0.00184239	0.0806736	20.9434	7.43955	82.449	19.7399	0.239419
ENSMUSG00000033774	0.000151906	0.0320533	24	18	51.6634	0.011204	1	24	18	313.937	2.43102e-05	0.00804277	24	18	255.993	28.3691	0.11082
ENSMUSG00000033825	0.000231363	0.0371262	12	9	3.84964	0.00544015	1	12	5.99998	7.67818	1.8358e-05	0.00709987	12	7.49999	7.89962	3.0936	0.391614
ENSMUSG00000033863	0.000231363	0.0371262	12	3	233.71	0.0049033	1	12	1.72136e-05	3041.77	1.66643e-05	0.0067662	12	1.50001	2420.58	435.696	0.179996
ENSMUSG00000033933	0.00295279	0.11953	24	3	94.705	0.0943322	1	24	5.02483e-05	1652.82	0.00255868	0.0988392	24	1.50003	1529.19	116.612	0.0762574
ENSMUSG00000033960	0.000511986	0.0511947	12	0	196.715	0.0490753	1	12	12	2378.26	0.000291249	0.0263679	12	12	2278.38	144.251	0.0633132
ENSMUSG00000034024	0.00151914	0.0837654	18	3	159.733	0.138159	1	24	6.63123e-05	4386.81	0.00198738	0.0842687	21	1.75003	4256.67	319.6	0.0750821
ENSMUSG00000034336	0.000231363	0.0371262	18	3	261.475	0.0259828	1	24	6.63123e-05	6533.23	7.82803e-05	0.0138924	21	1.75003	6219	593.186	0.0953829
ENSMUSG00000034361	0.00739363	0.178661	12	9	103.135	0.0129181	1	12	6	1483.07	0.00097959	0.0550576	12	7.5	1445.17	88.8356	0.0614707
ENSMUSG00000034807	0.00151914	0.0837654	18	12	88.3918	0.0301131	1	12	1.20835e-05	1606.97	0.000502859	0.0354719	15	12.5	1463.68	78.1948	0.0534234
ENSMUSG00000034858	0.000231363	0.0371262	18	12	179.434	0.0312745	1	18.0571	12	1770.62	9.28818e-05	0.0149045	18.0286	12	1529.93	261.864	0.17116
ENSMUSG00000035033	0.00107077	0.0724606	12	9	37.2291	0.0295583	1	12	6	100.062	0.000359569	0.0289794	12	7.5	101.921	38.2016	0.374814
ENSMUSG00000035064	0.00151914	0.0837654	24	12	125.197	0.0156933	1	24	12	1131.41	0.000277601	0.0258866	24	12	1027.75	156.49	0.152264
ENSMUSG00000035105	0.00151914	0.0837654	24	3	36.064	0.0698226	1	21.7931	6.63123e-05	268.261	0.00107676	0.0580586	22.8966	1.43107	229.719	49.0923	0.213706
ENSMUSG00000035509	0.00405009	0.134491	24	12	77.5058	0.0304207	1	24	6	419.509	0.00123227	0.0624241	24	9	361.561	75.0812	0.207659
ENSMUSG00000035513	2.34022e-05	0.0145845	18	12	28.5583	0.0866983	1	24	12	440.615	2.86242e-05	0.00871671	21	12.25	384.749	85.7907	0.222979
ENSMUSG00000035539	0.000511986	0.0511947	18	9	58.3206	0.0679474	1	15.168	6.00001	420.726	0.000391931	0.0304434	16.584	7.42607	374.29	58.8961	0.157354
ENSMUSG00000035545	0.000231363	0.0371262	24	12	1041.03	0.043788	1	22.0465	12	8934.15	0.000126636	0.0170139	23.0233	12.0216	7516.19	1634.85	0.21751
ENSMUSG00000036281	0.00151914	0.0837654	18	12	102.508	0.10549	1	12	12	1300.94	0.00156068	0.0722333	15	12.5	1119.25	87.8628	0.0785014
ENSMUSG00000036427	0.00107077	0.0724606	24	18	323.626	0.0257029	1	22.3059	17.9999	5369.17	0.000316515	0.0274498	23.1529	18.0241	5138.54	139	0.0270505
ENSMUSG00000036437	0.00405009	0.134491	18	0	72.6731	0.0378912	1	24	17.9999	648.271	0.00150118	0.0706747	21	18.375	583.857	80.7566	0.138316
ENSMUSG00000036611	0.00107077	0.0724606	24	3	30.3873	0.00924382	1	20.1702	6.63123e-05	262.055	0.000123954	0.0168615	22.0851	1.38036	232.08	44.5215	0.191837
ENSMUSG00000036718	9.80257e-05	0.0255038	18	6	55.8002	0.0239732	1	16.9286	6.00001	337.123	3.28084e-05	0.00945375	17.4643	6.00565	280.105	59.6915	0.213104
ENSMUSG00000036817	0.000346771	0.0440416	18	12	105.17	0.0189838	1	12	1.64533e-05	2570.77	8.51254e-05	0.0144637	15	12.5	2404.69	81.3067	0.0338118
ENSMUSG00000036864	0.00107077	0.0724606	24	18	25.2825	0.0328036	1	24	17.9999	226.363	0.000395388	0.0305953	24	18	194.752	20.2853	0.10416
ENSMUSG00000036915	0.000745346	0.0622236	24	18	29.6013	0.00860651	1	20.1702	12	84.0435	8.31163e-05	0.0144002	22.0851	14.8515	55.3308	45.1789	0.816524
ENSMUSG00000037003	0.000745346	0.0622236	24	12	108.257	0.107494	1	22.0465	12	1198.76	0.000835811	0.0494783	23.0233	12.0216	1053.62	168.488	0.159914
ENSMUSG00000037020	0.000511986	0.0511947	24	15	13.0751	0.0654998	1	22.0465	12	141.435	0.000379043	0.0298753	23.0233	13.4606	115.946	32.8711	0.283504
ENSMUSG00000037169	0.00151914	0.0837654	24	21	24.3081	0.0743866	1	24	17.9999	176.123	0.00113999	0.0602012	24	19.5	147.07	26.8502	0.182568
ENSMUSG00000037242	0.00295279	0.11953	24	3	475.131	0.0631573	1	23.122	5.99998	6988.37	0.0017879	0.0786736	23.561	4.52951	6643.33	292.452	0.0440219
ENSMUSG00000037266	9.80257e-05	0.0255038	18	12	901.067	0.0393945	1	12	12	10366.4	5.19951e-05	0.0113282	15	12.5	8997.55	606.801	0.0674407
ENSMUSG00000037287	0.000151906	0.0320533	24	6	160.376	0.0223172	1	24	6.00001	2639.86	4.60873e-05	0.0108337	24	6.00001	2473.86	155.093	0.0626924
ENSMUSG00000037337	0.00295279	0.11953	24	12	13.2566	0.0552829	1	23.4074	12	75.6178	0.00158673	0.0722459	23.7037	12.0019	63.4424	16.63	0.262127
ENSMUSG00000037379	9.80257e-05	0.0255038	18	3	18.2064	0.0730725	1	18.7723	6.9756e-05	54.9474	9.20199e-05	0.0149045	18.3861	1.53221	33.0007	29.0977	0.881729
ENSMUSG00000037415	0.00405009	0.134491	18	15	75.568	0.060277	1	12	2.22939e-06	1485.22	0.00227474	0.0908471	15	13.75	1404.34	75.2032	0.0535504
ENSMUSG00000037432	1.38689e-05	0.0128158	18	3	20.1784	0.0132678	1	12	8.06173e-05	367.903	3.03769e-06	0.00271346	15	1.25005	348.223	45.5346	0.130763
ENSMUSG00000037455	0.000151906	0.0320533	18	3	38.6619	0.00362202	1	12	7.51674e-05	480.646	8.48031e-06	0.00499349	15	1.25005	462.493	50.5335	0.109263
ENSMUSG00000037638	0.00984914	0.202873	18	6	8.5007	0.0247508	1	12	6	48.5185	0.00227179	0.0908471	15	6.25	41.7598	7.7136	0.184713
ENSMUSG00000037656	0.000745346	0.0622236	24	6	318.191	0.0452732	1	24	6	3466.91	0.000381198	0.029957	24	6	3211.04	130.204	0.040549
ENSMUSG00000037788	0.00295279	0.11953	24	21	115.321	0.0834087	1	24	17.9999	1860.13	0.0022927	0.0910696	24	19.5	1732.27	112.8	0.0651167
ENSMUSG00000038028	0.00151914	0.0837654	24	0	42.6857	0.0690644	1	22.0465	6.97755e-05	565.862	0.00106622	0.0577222	23.0233	3.64334e-05	527.04	62.345	0.118293
ENSMUSG00000038214	0.00405009	0.134491	18	6	43.5617	0.031409	1	17.3945	6	439.965	0.00126824	0.0635338	17.6972	6.00176	390.587	50.553	0.129428
ENSMUSG00000038215	6.20908e-05	0.0213322	24	12	42.2348	0.0116653	1	23.4074	12	333.895	1.09646e-05	0.00554395	23.7037	12.0019	294.2	52.5302	0.178553
ENSMUSG00000038233	0.00212988	0.102656	24	6	53.6951	0.0546667	1	24	6	454.105	0.00117111	0.0609387	24	6	409.795	35.0921	0.0856332
ENSMUSG00000038248	0.00107077	0.0724606	24	0	132.355	0.0914813	1	22.8434	6.63123e-05	3089.48	0.00100218	0.0554884	23.4217	3.39955e-05	2968.54	184.633	0.0621966
ENSMUSG00000038271	0.000231363	0.0371262	18	12	84.8669	0.0425928	1	12	6.97574e-06	1989.32	0.000123452	0.0168615	15	12.5	1806.64	96.8959	0.0536331
ENSMUSG00000038366	0.000511986	0.0511947	24	0	379.271	0.0155428	1	23.4074	6.63123e-05	4167.05	0.000101392	0.0156239	23.7037	3.35758e-05	3870.08	459.527	0.118738
ENSMUSG00000038393	0.00212988	0.102656	24	15	135.771	0.040579	1	21.7931	12	1112.98	0.000895069	0.0522572	22.8966	13.459	920.853	239.896	0.260515
ENSMUSG00000038530	0.000346771	0.0440416	18	3	158.12	0.0137402	1	24	17.9999	4194.36	6.31525e-05	0.0124258	21	20.125	3700.31	451.843	0.12211
ENSMUSG00000038550	0.000151906	0.0320533	18	12	49.1197	0.0119567	1	23.4074	12	240.121	2.58253e-05	0.00830892	20.7037	12.2082	184.439	74.4262	0.403527
ENSMUSG00000038578	0.000745346	0.0622236	24	9	47.622	0.0523249	1	24	6	379.304	0.000434927	0.0323755	24	7.5	329.283	52.5533	0.159599
ENSMUSG00000038685	0.000231363	0.0371262	18	9	97.5476	0.0365953	1	24	6	758.846	0.000107354	0.0158349	21	7.875	692.048	94.2324	0.136165
ENSMUSG00000038718	0.00107077	0.0724606	18	3	18.0505	0.198135	1	24	17.9999	639.902	0.00200662	0.0845493	21	20.125	542.741	65.6056	0.120878
ENSMUSG00000038760	0.00107077	0.0724606	18	3	41.9644	0.050622	1	12	6.63123e-05	511.99	0.00058664	0.0395989	15	1.25004	480.747	71.1709	0.148043
ENSMUSG00000038763	0.00984914	0.202873	18	9	15.6773	0.0264222	1	18.2308	6.00001	88.1645	0.00240821	0.0946263	18.1154	7.50987	65.1054	20.9851	0.322325
ENSMUSG00000038866	0.000511986	0.0511947	12	0	75.5702	0.0821374	1	12.0764	12	973.209	0.000465805	0.0334655	12.0382	12.0001	963.702	46.3332	0.0480783
ENSMUSG00000038909	1.38689e-05	0.0128158	18	3	81.0983	0.0418931	1	24	6.63123e-05	3231.46	8.92345e-06	0.00499349	21	1.75003	3160.2	256.404	0.0811354
ENSMUSG00000038930	0.000745346	0.0622236	18	12	41.9331	0.074713	1	19.5464	12	399.561	0.000601185	0.0402764	18.7732	12.0204	349.118	57.2748	0.164056
ENSMUSG00000038963	0.00405009	0.134491	24	15	17.3517	0.0572418	1	19.5464	12	148.928	0.00217217	0.0890059	21.7732	13.4877	118.776	37.3087	0.314111
ENSMUSG00000039021	0.000745346	0.0622236	18	9	56.1475	0.105092	1	12.1538	5.99998	336.277	0.000818906	0.0487648	15.0769	7.49074	297.623	53.332	0.179193
ENSMUSG00000039089	0.00151914	0.0837654	24	21	91.1253	0.0439943	1	24	17.9999	1134.74	0.000709326	0.0449374	24	19.5	1008.58	89.9166	0.0891517
ENSMUSG00000039096	6.20908e-05	0.0213322	24	9	82.5244	0.0109111	1	23.4074	6.00001	667.364	1.0301e-05	0.00530858	23.7037	7.48242	587.75	89.3476	0.152016
ENSMUSG00000039220	0.00405009	0.134491	12	9	121.842	0.0105292	1	12	6	1694.9	0.000471756	0.0337123	12	7.5	1632.51	111.308	0.0681821
ENSMUSG00000039285	0.000511986	0.0511947	18	3	57.0489	0.0430208	1	24	6.63123e-05	2138.04	0.000258217	0.024891	21	1.75003	2063.14	132.628	0.0642848
ENSMUSG00000039294	0.00295279	0.11953	12	0	24.0338	0.0895265	1	12.0764	12	794.499	0.00244215	0.0954005	12.0382	12.0001	801.675	15.2459	0.0190175
ENSMUSG00000039308	0.00151914	0.0837654	24	12	51.3923	0.0263259	1	23.7	12	707.108	0.000444993	0.0327608	23.85	12.0005	659.485	63.2627	0.0959275
ENSMUSG00000039349	0.00212988	0.102656	24	0	43.3219	0.0413839	1	20.6087	6.63123e-05	597.615	0.000911093	0.0525064	22.3043	3.58842e-05	533.223	67.6244	0.126822
ENSMUSG00000039536	0.00151914	0.0837654	18	0	85.2674	0.104102	1	12.0764	5.92351	2177.9	0.00154224	0.0717514	15.0382	3.68814	2174.04	3.47889	0.00160019
ENSMUSG00000039637	0.00549889	0.156101	18	12	109.804	0.0370628	1	12	3.71794e-07	1535.92	0.0019358	0.0828684	15	12.5	1381.74	78.93	0.0571234
ENSMUSG00000039717	0.000231363	0.0371262	18	3	65.2372	0.0332555	1	12	6.63123e-05	1951.17	9.82925e-05	0.0155128	15	1.25004	1888.86	175.746	0.0930434
ENSMUSG00000039814	0.00151914	0.0837654	12	3	2.62068	0.0130194	1	12	12	10.9656	0.000233996	0.0232246	12	1.5	8.46882	2.48853	0.293846
ENSMUSG00000039911	0.00739363	0.178661	12	3	55.2053	0.0220737	1	12	1.53876e-07	882.283	0.00158643	0.0722459	12	1.5	769.996	73.3883	0.0953101
ENSMUSG00000039954	0.000151906	0.0320533	24	12	86.4835	0.0440164	1	24	12	958.616	8.6357e-05	0.0144637	24	12	873.416	105.828	0.121166
ENSMUSG00000039982	6.20908e-05	0.0213322	24	0	286.934	0.00976758	1	22.3059	4.58633e-05	2667.11	9.28856e-06	0.0050799	23.1529	2.38025e-05	2339.51	369.791	0.158063
ENSMUSG00000040010	0.00107077	0.0724606	18	12	268.863	0.00559084	1	12	1.29449e-07	3129.54	7.79799e-05	0.0138924	15	12.5	2728.72	236.307	0.0866001
ENSMUSG00000040170	0.00405009	0.134491	24	18	39.8612	0.00668366	1	19.9579	12	97.3171	0.000311762	0.0274339	21.9789	14.8497	48.4394	55.4016	1.14373
ENSMUSG00000040174	0.00212988	0.102656	18	12	18.7714	0.124099	1	12	1.2251e-05	210.013	0.00244186	0.0954005	15	12.5	182.066	12.8746	0.0707139
ENSMUSG00000040236	0.00107077	0.0724606	24	21	100.801	0.0372534	1	24	17.9999	1330.93	0.000443948	0.0327608	24	19.5	1218.96	107.663	0.0883238
ENSMUSG00000040258	0.00151914	0.0837654	24	21	49.3185	0.106997	1	24	17.9999	368.322	0.00158066	0.0722459	24	19.5	304.313	54.2299	0.178204
ENSMUSG00000040536	0.00405009	0.134491	18	3	39.1938	0.0690071	1	12	4.52178e-05	813.839	0.00256639	0.0988392	15	1.25003	785.283	98.6844	0.125667
ENSMUSG00000040616	0.000151906	0.0320533	24	3	40.8772	0.0418503	1	22.5714	6.63123e-05	257.696	8.24281e-05	0.0144002	23.2857	1.45539	216.716	48.2057	0.222437
ENSMUSG00000040675	0.000231363	0.0371262	24	15	38.292	0.0386726	1	23.7	12	484.266	0.000112954	0.0160078	23.85	13.4911	435.151	62.3424	0.143266
ENSMUSG00000040701	0.00151914	0.0837654	18	12	21.6119	0.0392552	1	24	12	307.449	0.000639713	0.0419761	21	12.25	277.473	47.4252	0.170918
ENSMUSG00000040856	0.000346771	0.0440416	18	9	714.209	0.0961853	1	13.6403	5.99999	7261.29	0.000377181	0.0298753	15.8201	7.43446	6745.91	700.252	0.103804
ENSMUSG00000040857	0.00151914	0.0837654	24	9	86.4257	0.0798916	1	24	5.99999	967.969	0.00121569	0.0619356	24	7.5	892.781	86.6991	0.0971113
ENSMUSG00000041141	0.00107077	0.0724606	18	3	608.149	0.0628181	1	18.4078	6.12091e-05	9099.73	0.000713457	0.0450925	18.2039	1.51702	8537.29	728.02	0.0852753
ENSMUSG00000041247	0.000151906	0.0320533	24	0	35.1584	0.0294772	1	23.7	6.63123e-05	370.282	5.96274e-05	0.0121053	23.85	3.3366e-05	339.923	43.8422	0.128977
ENSMUSG00000041324	0.00295279	0.11953	18	3	10.5029	0.0921489	1	23.4074	6.63123e-05	64.0151	0.00250583	0.0973205	20.7037	1.72534	51.8931	17.2443	0.332304
ENSMUSG00000041378	6.30543e-07	0.00337946	24	0	276.433	0.00485989	1	22.3059	4.72415e-05	1520.69	6.31365e-08	0.000422983	23.1529	2.45177e-05	1193.3	378.072	0.316829
ENSMUSG00000041673	0.000151906	0.0320533	18	6	31.6681	0.0211428	1	17.5556	6.00001	212.853	4.38356e-05	0.0106008	17.7778	6.00094	173.49	39.5744	0.228108
ENSMUSG00000041789	0.00212988	0.102656	18	15	19.2828	0.0280442	1	18.2308	12	99.2393	0.000640653	0.0419761	18.1154	13.5101	72.9318	26.1122	0.358036
ENSMUSG00000041828	0.00107077	0.0724606	24	15	46.1649	0.0124473	1	24	12	183.563	0.000162946	0.0186607	24	13.5	150.947	27.0802	0.179402
ENSMUSG00000041895	1.38689e-05	0.0128158	24	6	66.5982	0.014704	1	24	6	1287.09	3.34555e-06	0.00289207	24	6	1211.46	57.6282	0.0475693
ENSMUSG00000042002	0.00405009	0.134491	18	9	2.86526	0.037061	1	18.0571	6	10.3533	0.00147162	0.070222	18.0286	7.50239	5.33881	4.22234	0.790876
ENSMUSG00000042448	0.000231363	0.0371262	12	9	2.30982	0.0164878	1	12	5.99998	6.65917	5.14091e-05	0.0112923	12	7.49999	7.24068	1.90557	0.263175
ENSMUSG00000042567	0.00295279	0.11953	18	12	36.3305	0.0612098	1	19.3469	12	517.512	0.00173843	0.07713	18.6735	12.0156	473.289	47.0627	0.0994377
ENSMUSG00000042607	0.00549889	0.156101	18	3	74.0407	0.0175664	1	12	5.99997	1024.55	0.000989621	0.0552497	15	4.99998	1030.74	92.0494	0.089304
ENSMUSG00000042761	0.00107077	0.0724606	12	9	149.397	0.0136907	1	12	6.00001	1988.94	0.000177826	0.0195303	12	7.5	1915.2	158.235	0.0826208
ENSMUSG00000042793	0.00739363	0.178661	18	6	43.4681	0.0157826	1	12	6	254.571	0.00117344	0.0609416	15	6.25	226.501	33.8905	0.149626
ENSMUSG00000043068	0.000346771	0.0440416	24	9	14.5957	0.0476829	1	24	6.00001	99.275	0.000198587	0.0212803	24	7.50001	81.5995	15.7861	0.193459
ENSMUSG00000043230	4.4813e-06	0.00857786	24	0	6.21128	0.0094475	1	24	6.63123e-05	15.512	7.6112e-07	0.00133885	24	3.31561e-05	6.40147	7.05856	1.10265
ENSMUSG00000043398	0.00151914	0.0837654	18	6	45.8478	0.00825299	1	12	6.00001	896.752	0.000154045	0.0183285	15	6.25001	866.585	44.3497	0.0511776
ENSMUSG00000043411	0.000511986	0.0511947	24	12	274.397	0.0616703	1	23.7	12	3166.35	0.000358784	0.0289794	23.85	12.0005	2887.06	345.134	0.119545
ENSMUSG00000043461	0.00107077	0.0724606	12	9	10.9353	0.0216643	1	12	6	66.0406	0.000270748	0.0255475	12	7.5	59.733	11.4881	0.192324
ENSMUSG00000043496	0.000511986	0.0511947	24	3	303.278	0.00961391	1	21.3034	5.99999	2990.57	6.50799e-05	0.0124773	22.6517	4.6056	2756.64	231.583	0.0840093
ENSMUSG00000043541	9.80257e-05	0.0255038	18	9	48.6398	0.053842	1	14.1493	6.00002	301.172	6.94148e-05	0.0128288	16.0746	7.42689	269.764	44.4995	0.164957
ENSMUSG00000044037	0.00212988	0.102656	18	12	70.617	0.0727157	1	18.96	12	757.714	0.00151358	0.070831	18.48	12.0081	678.711	87.6162	0.129092
ENSMUSG00000044197	0.000231363	0.0371262	24	9	85.6585	0.0175736	1	19.9579	6	922.494	5.45351e-05	0.0116915	21.9789	7.42485	800.866	103.526	0.129267
ENSMUSG00000044349	0.000745346	0.0622236	24	12	7457.95	0.0375069	1	22.5714	12	60150	0.000321067	0.0276655	23.2857	12.0113	51566.6	9493.06	0.184093
ENSMUSG00000044362	9.80257e-05	0.0255038	12	6	17.0365	0.0204783	1	14.3636	6.00002	119.594	2.83418e-05	0.00871671	13.1818	6.04863	101.513	13.6791	0.134752
ENSMUSG00000044461	0.00405009	0.134491	24	18	28.0866	0.0342124	1	24	17.9999	317.736	0.00136959	0.0669748	24	18	265.694	32.372	0.121839
ENSMUSG00000044522	0.00212988	0.102656	24	18	9.29104	0.0878003	1	24	17.9999	31.8304	0.00179232	0.0787386	24	18	23.8352	4.86835	0.204251
ENSMUSG00000045193	0.00107077	0.0724606	24	12	512.529	0.0228892	1	23.7	12	3237	0.000284708	0.0261056	23.85	12.0005	2784.72	628.122	0.22556
ENSMUSG00000045275	0.00107077	0.0724606	18	9	44.8354	0.120028	1	12.0764	6	314.443	0.00128	0.0637598	15.0382	7.49531	287.319	39.4455	0.137288
ENSMUSG00000045312	0.000346771	0.0440416	24	3	92.7011	0.0108907	1	20.8352	6.63123e-05	1031.72	5.09335e-05	0.011282	22.4176	1.40113	942.844	122.773	0.130215
ENSMUSG00000045455	0.00212988	0.102656	12	0	11.8766	0.0674082	1	15.8	12	126.235	0.00141399	0.0683972	13.9	12.2285	117.883	10.1039	0.0857113
ENSMUSG00000045625	0.000231363	0.0371262	18	12	34.3746	0.0109694	1	24	12	443.195	3.52368e-05	0.00973481	21	12.25	403.705	59.5387	0.147481
ENSMUSG00000045671	0.00107077	0.0724606	18	0	90.2469	0.061245	1	24	17.9999	1798.59	0.000697253	0.0443824	21	18.375	1746.83	95.8969	0.0548975
ENSMUSG00000045876	0.00212988	0.102656	12	9	14.4913	0.0332216	1	12	5.99997	133.541	0.00074694	0.0458843	12	7.49998	134.187	13.8433	0.103164
ENSMUSG00000045903	0.00212988	0.102656	18	15	43.0242	0.00366585	1	12	12	265.539	9.96308e-05	0.015592	15	13.75	186.324	40.9214	0.219625
ENSMUSG00000046159	0.000231363	0.0371262	18	3	42.1828	0.0626518	1	12	7.64793e-05	518.447	0.000175998	0.0194892	15	1.25005	479.623	80.4163	0.167666
ENSMUSG00000046169	0.00212988	0.102656	18	9	50.4069	0.0431478	1	24	6	375.123	0.000946089	0.0539432	21	7.875	337.388	51.9757	0.154053
ENSMUSG00000046204	0.00212988	0.102656	18	0	249.353	0.0979347	1	24	17.9999	3026.48	0.00197641	0.0842033	21	18.375	2894.84	218.843	0.0755978
ENSMUSG00000046610	0.000346771	0.0440416	18	9	10.2069	0.0192748	1	24	12	37.1833	8.63283e-05	0.0144637	21	10.5	29.7646	10.9158	0.366738
ENSMUSG00000046668	0.00984914	0.202873	18	3	219.175	0.0144804	1	12	6.63123e-05	2609.51	0.00140556	0.0682522	15	1.25004	2454.53	175.368	0.0714469
ENSMUSG00000046691	0.00295279	0.11953	24	0	112.003	0.0791475	1	23.4074	6.63123e-05	1617.86	0.00218782	0.0893739	23.7037	3.35758e-05	1531.92	135.072	0.0881717
ENSMUSG00000046768	0.000745346	0.0622236	24	0	22.3455	0.0472281	1	23.7	6.63123e-05	207.567	0.00039617	0.0305953	23.85	3.3366e-05	186.717	27.1626	0.145475
ENSMUSG00000047021	0.00295279	0.11953	24	12	255.933	0.0818455	1	24	12	1685.85	0.0022543	0.0904353	24	12	1486.17	297.334	0.200068
ENSMUSG00000047155	0.00107077	0.0724606	12	9	50.7179	0.063081	1	12	5.99998	545.696	0.000716161	0.0451569	12	7.49999	552.422	34.6391	0.0627039
ENSMUSG00000047514	0.00151914	0.0837654	18	3	125.272	0.0654643	1	24	17.9999	6907.27	0.00101596	0.0560201	21	20.125	6485.2	332.285	0.0512375
ENSMUSG00000047842	0.00212988	0.102656	18	0	256.396	0.0839599	1	24	17.9999	2532.63	0.00172192	0.0766512	21	18.375	2403.29	247.084	0.102811
ENSMUSG00000047909	0.000745346	0.0622236	18	12	97.7165	0.0940819	1	19.1515	12	1015.45	0.000740873	0.0457464	18.5758	12.0115	871.565	163.32	0.187387
ENSMUSG00000048218	0.000745346	0.0622236	24	21	202.617	0.0366342	1	24	17.9999	2184.06	0.000314239	0.0274498	24	19.5	1964	200.666	0.102172
ENSMUSG00000048310	0.00295279	0.11953	24	12	54.0537	0.0818115	1	24	12	549.377	0.00225346	0.0904353	24	12	500.785	67.7622	0.135312
ENSMUSG00000048458	2.34022e-05	0.0145845	24	3	48.0184	0.0183807	1	24	6.56402e-05	311.778	6.73576e-06	0.0043944	24	1.50003	260.607	51.0463	0.195874
ENSMUSG00000048486	0.000745346	0.0622236	24	0	68.0372	0.0421112	1	23.7	6.63123e-05	1178.09	0.000356847	0.0289794	23.85	3.3366e-05	1125.66	86.4065	0.0767607
ENSMUSG00000048497	6.20908e-05	0.0213322	18	3	30.4959	0.00467664	1	12	6.63123e-05	399.068	4.66114e-06	0.00378513	15	1.25004	379.071	42.4222	0.111911
ENSMUSG00000048617	6.20908e-05	0.0213322	24	12	17.456	0.0490982	1	24	12	153.162	4.17677e-05	0.0106008	24	12	133.236	24.9605	0.18734
ENSMUSG00000048706	0.00212988	0.102656	18	15	28.7565	0.057581	1	12	12	347.651	0.00122717	0.0622836	15	13.75	318.141	28.5098	0.0896137
ENSMUSG00000048794	3.85398e-05	0.018778	24	12	47.1791	0.0274732	1	24	12	456.495	1.56263e-05	0.0066469	24	12	401.78	66.2048	0.164779
ENSMUSG00000048949	0.00107077	0.0724606	18	0	105.814	0.113166	1	24	17.9999	1218.53	0.00121396	0.0619356	21	18.375	1156.09	103.123	0.0892
ENSMUSG00000049511	0.000511986	0.0511947	24	21	119.33	0.028198	1	24	17.9999	790.084	0.000175348	0.0194892	24	19.5	667.638	118.471	0.177448
ENSMUSG00000049521	0.000511986	0.0511947	12	9	176.3	0.000299863	1	12	5.99998	1265.49	2.56225e-06	0.00245226	12	7.49999	1158.59	182.959	0.157914
ENSMUSG00000049537	0.0130036	0.229257	18	15	1.78966	0.0155776	1	12	12	6.95469	0.00192526	0.0825491	15	13.75	3.62637	1.71744	0.473598
ENSMUSG00000049858	0.00107077	0.0724606	24	21	33.9082	0.0441205	1	24	17.9999	526.118	0.00051779	0.0361348	24	19.5	497.163	37.1018	0.074627
ENSMUSG00000049892	1.38689e-05	0.0128158	24	15	461.746	0.00283207	1	21.0667	12	1464.38	7.09063e-07	0.00133885	22.5333	13.4594	925.602	624.963	0.675196
ENSMUSG00000049907	2.34022e-05	0.0145845	24	6	94.1329	0.0031853	1	19.1515	6.00001	601.321	1.29794e-06	0.00183064	21.5758	6.07672	380.821	200.378	0.526173
ENSMUSG00000050052	6.20908e-05	0.0213322	18	0	82.5205	0.0545131	1	12.0764	5.9235	731.155	4.602e-05	0.0108337	15.0382	3.68813	717.01	10.5256	0.0146799
ENSMUSG00000050315	0.00151914	0.0837654	24	18	49.7167	0.121011	1	24	18	641.583	0.00176507	0.0780779	24	18	577.239	29.5803	0.0512444
ENSMUSG00000050786	0.000745346	0.0622236	24	21	34.9334	0.0292832	1	22.5714	17.9999	412.806	0.000256072	0.0248416	23.2857	19.4723	384.449	34.8133	0.0905539
ENSMUSG00000051351	0.00212988	0.102656	18	12	25.5453	0.0284055	1	12	2.08447e-06	991.84	0.000648132	0.0423625	15	12.5	927.245	36.5191	0.0393845
ENSMUSG00000051354	0.00212988	0.102656	12	9	15.8888	0.0981929	1	12	6	29.7295	0.00198107	0.0842679	12	7.5	39.886	12.687	0.318082
ENSMUSG00000051444	0.00151914	0.0837654	24	21	13.2252	0.0755624	1	22.8434	17.9999	160.237	0.00115621	0.0605741	23.4217	19.4748	143.587	15.3138	0.106652
ENSMUSG00000052040	0.0130036	0.229257	18	15	385.405	0.00803329	1	12	12	4996.82	0.00106203	0.0576118	15	13.75	4294.26	361.588	0.0842026
ENSMUSG00000052374	0.00405009	0.134491	12	3	15.2171	0.0138646	1	12	12	93.5402	0.000605744	0.0402797	12	1.5	80.8915	14.2011	0.175557
ENSMUSG00000052595	0.000151906	0.0320533	18	12	2.99496	0.0176998	1	12	4.55249e-06	8.09097	3.71751e-05	0.00998378	15	12.5	4.26572	1.82505	0.427842
ENSMUSG00000052852	6.20908e-05	0.0213322	18	0	301.876	0.0518202	1	24	17.9999	4911.02	4.39097e-05	0.0106008	21	18.375	4799.76	263.758	0.0549524
ENSMUSG00000052915	0.000745346	0.0622236	18	0	282.991	0.0280466	1	24	6.63123e-05	5675.98	0.000246161	0.0240753	21	2.90116e-05	5380.71	284.014	0.0527837
ENSMUSG00000053226	0.00107077	0.0724606	18	3	12.1515	0.141349	1	24	6.63123e-05	260.485	0.00148263	0.0703224	21	1.75003	248.203	42.9205	0.172925
ENSMUSG00000053475	0.000231363	0.0371262	24	15	55.4415	0.0349635	1	22.5714	12	277.46	0.000102936	0.0156239	23.2857	13.4667	218.575	63.5514	0.290753
ENSMUSG00000054146	0.00151914	0.0837654	24	6	19.6542	0.0834761	1	23.4074	6	105.764	0.00126467	0.0635338	23.7037	6.00094	79.3986	23.2258	0.292521
ENSMUSG00000054477	0.00405009	0.134491	18	15	76.2451	0.0363123	1	12	2.15318e-05	585.814	0.00144489	0.0694921	15	13.75	493.181	72.1301	0.146255
ENSMUSG00000054520	0.00295279	0.11953	24	15	28.4645	0.0951188	1	21.7931	12	293.221	0.00257768	0.0991057	22.8966	13.459	257.327	41.7214	0.162134
ENSMUSG00000054676	0.000231363	0.0371262	24	21	86.9005	0.0348418	1	24	17.9999	1414.74	0.000102606	0.0156239	24	19.5	1317.14	96.9771	0.0736268
ENSMUSG00000055102	0.00107077	0.0724606	18	9	3.66619	0.201632	1	12.0764	6.00001	13.0431	0.00203825	0.0853683	15.0382	7.49532	10.3819	3.76209	0.362368
ENSMUSG00000055116	0.00295279	0.11953	24	21	86.166	0.00635667	1	24	6.63123e-05	764.607	0.000223047	0.022641	24	22.5	703.036	94.1907	0.133977
ENSMUSG00000055368	0.000231363	0.0371262	24	12	0.83234	0.294907	1	21.7931	12	4.10211	0.000722742	0.0453584	22.8966	12.0279	2.29654	1.9605	0.853675
ENSMUSG00000055652	0.000231363	0.0371262	24	0	51.9822	0.0163258	1	24	6.63123e-05	519.554	5.09412e-05	0.011282	24	3.31561e-05	444.577	67.1453	0.151032
ENSMUSG00000055866	2.97629e-07	0.00265862	24	12	445.37	0.00568319	1	22.8434	12	1864.41	3.58554e-08	0.000320285	23.4217	12.0073	1345.76	630.246	0.468319
ENSMUSG00000055897	0.00295279	0.11953	24	12	142.408	0.0512817	1	22.3059	12	1201.83	0.00148326	0.0703224	23.1529	12.0161	1048.69	196.059	0.186956
ENSMUSG00000056091	0.000231363	0.0371262	18	3	66.8966	0.0484128	1	12	6.63123e-05	1852.72	0.000138886	0.0175601	15	1.25004	1787.72	143.095	0.0800432
ENSMUSG00000056267	0.000745346	0.0622236	24	12	60.0595	0.0557645	1	24	12	549.49	0.000460871	0.0333796	24	12	505.615	61.131	0.120904
ENSMUSG00000056749	9.80257e-05	0.0255038	18	0	65.8817	0.0145807	1	24	17.9999	357.195	2.0665e-05	0.00758604	21	18.375	321.897	62.0884	0.192883
ENSMUSG00000056972	0.000346771	0.0440416	24	12	372.776	0.0393604	1	24	12	4220.89	0.000166544	0.0187522	24	12	3937.11	420.258	0.106743
ENSMUSG00000056973	0.00151914	0.0837654	24	18	6.80376	0.0403736	1	24	17.9999	52.6515	0.000656216	0.0425794	24	18	30.4759	10.3356	0.339141
ENSMUSG00000057101	0.000151906	0.0320533	24	21	59.7493	0.031213	1	22.8434	17.9999	993.58	6.28674e-05	0.0124258	23.4217	19.4748	937.191	68.0435	0.0726037
ENSMUSG00000057130	2.34022e-05	0.0145845	18	3	41.6077	0.0165842	1	24	6.63123e-05	580.863	6.11732e-06	0.00420338	21	1.75003	538.147	78.7452	0.146327
ENSMUSG00000057604	0.000511986	0.0511947	24	3	15.126	0.0516374	1	22.8434	6.09057e-05	117.309	0.000305109	0.027169	23.4217	1.46389	99.7085	23.5307	0.235994
ENSMUSG00000057649	0.000745346	0.0622236	24	12	101.475	0.0538263	1	24	12	1831.72	0.000446273	0.032765	24	12	1732.51	125.433	0.0723997
ENSMUSG00000058420	0.000745346	0.0622236	24	21	97.9967	0.0640192	1	24	17.9999	988.495	0.000522506	0.0362749	24	19.5	876.26	110.42	0.126013
ENSMUSG00000058809	0.00151914	0.0837654	18	3	257.263	0.0402516	1	24	6.63123e-05	4968.39	0.000654418	0.0425657	21	1.75003	4670.83	600.31	0.128523
ENSMUSG00000059208	0.00151914	0.0837654	24	21	234.374	0.0341787	1	24	17.9999	4019.69	0.000564176	0.0382754	24	19.5	3642.09	253.303	0.0695488
ENSMUSG00000059659	0.000346771	0.0440416	18	3	4.57242	0.0531531	1	12	5.834e-05	74.6867	0.000219367	0.0225063	15	1.25004	70.6054	18.6307	0.263871
ENSMUSG00000059824	0.00107077	0.0724606	18	12	331.187	0.00230556	1	24	12	2362.19	3.43442e-05	0.00968797	21	12.25	1819.69	845.819	0.464814
ENSMUSG00000059970	0.000511986	0.0511947	24	18	247.363	0.065473	1	22.3059	17.9999	2348.11	0.000378902	0.0298753	23.1529	18.0241	2089.85	235.863	0.112861
ENSMUSG00000059994	0.000231363	0.0371262	18	15	2.6908	0.015285	1	12	2.15827e-06	9.4427	4.79265e-05	0.0109916	15	13.75	6.81288	2.76098	0.405258
ENSMUSG00000060147	0.000745346	0.0622236	24	0	40.9384	0.105346	1	22.0465	5.9529e-05	698.864	0.000820693	0.0487648	23.0233	3.10832e-05	662.9	49.7657	0.0750728
ENSMUSG00000060152	6.20908e-05	0.0213322	18	0	93.2202	0.0878186	1	14.6977	3.30225	813.369	7.15365e-05	0.0131304	16.3488	1.83661	768.167	69.5276	0.0905111
ENSMUSG00000060244	0.000231363	0.0371262	18	3	4.27131	0.0441558	1	24	6.63123e-05	60.2645	0.000127614	0.0170139	21	1.75003	54.2196	10.5091	0.193825
ENSMUSG00000060288	0.000346771	0.0440416	18	12	14.5127	0.0302529	1	22.0465	12	93.1947	0.000130768	0.0170943	20.0233	12.1238	75.1262	22.1467	0.294794
ENSMUSG00000060548	9.80257e-05	0.0255038	24	3	94.502	0.00818992	1	24	4.10652e-05	971.94	1.20705e-05	0.00577618	24	1.50002	849.652	145.524	0.171275
ENSMUSG00000060568	0.00295279	0.11953	24	21	68.7172	0.0893006	1	24	17.9999	752.801	0.00243665	0.0954005	24	19.5	685.146	76.6508	0.111875
ENSMUSG00000060600	0.000511986	0.0511947	24	12	35.3946	0.0611434	1	22.3059	12	337.102	0.000355987	0.0289794	23.1529	12.0161	290.423	55.171	0.189968
ENSMUSG00000061028	0.00212988	0.102656	24	12	180.207	0.120077	1	23.4074	12	2361.19	0.00237113	0.0937189	23.7037	12.0019	2073.84	326.46	0.157418
ENSMUSG00000061288	0.000511986	0.0511947	24	21	138.123	0.13579	1	23.7	17.9999	2763.33	0.000735123	0.045588	23.85	19.4913	2602.49	181.338	0.0696785
ENSMUSG00000061882	0.00295279	0.11953	24	12	32.3813	0.0576371	1	24	12	151.398	0.0016472	0.0742759	24	12	125.856	35.0877	0.278793
ENSMUSG00000062210	0.000745346	0.0622236	24	3	60.0834	0.0316434	1	20.1702	4.12813e-05	608.719	0.000274884	0.0258468	22.0851	1.38034	553.781	80.3517	0.145096
ENSMUSG00000062585	0.000346771	0.0440416	24	9	4.35975	0.0694978	1	24	6.00002	17.2273	0.000280361	0.0259073	24	7.50001	13.9695	4.67636	0.334756
ENSMUSG00000062861	0.000745346	0.0622236	18	9	43.9358	0.0781234	1	24	6	469.635	0.000626027	0.0413209	21	7.875	439.709	40.1254	0.0912544
ENSMUSG00000063383	0.00405009	0.134491	12	9	8.69481	0.00782747	1	12	6.00001	30.8341	0.000360107	0.0289794	12	7.5	28.0207	7.40913	0.264416
ENSMUSG00000063535	0.000745346	0.0622236	24	21	15.0413	0.0819524	1	24	17.9999	122.344	0.000653787	0.0425657	24	19.5	106.582	16.3593	0.15349
ENSMUSG00000063659	6.20908e-05	0.0213322	24	3	89.5455	0.0164665	1	24	8.03383e-05	1720.46	1.5125e-05	0.0066024	24	1.50004	1587.08	101.519	0.0639659
ENSMUSG00000064120	0.000346771	0.0440416	18	9	32.5823	0.0605511	1	24	12	441.258	0.000247162	0.0240853	21	10.5	410.781	36.9262	0.0898925
ENSMUSG00000064147	0.000511986	0.0511947	12	3	2.32958	0.00379663	1	12	3.29048e-06	11.1928	2.75067e-05	0.00867206	12	1.5	7.7833	3.08198	0.395973
ENSMUSG00000064254	0.00151914	0.0837654	24	21	28.4323	0.10726	1	24	17.9999	308.678	0.00158415	0.0722459	24	19.5	273.639	35.2009	0.12864
ENSMUSG00000064280	0.00151914	0.0837654	12	6	38.6643	0.0827439	1	12.0764	6	309.316	0.00125469	0.0633203	12.0382	6.00006	277.408	24.5881	0.088635
ENSMUSG00000064437	0.0170219	0.260808	12	3	1.24181	0.00798053	1	12	12	3.99681	0.0013454	0.0662242	12	1.5	2.85878	1.26488	0.442453
ENSMUSG00000066043	0.0130036	0.229257	18	12	101.976	0.0214751	1	12	2.40495e-06	855.49	0.00256449	0.0988392	15	12.5	744.885	61.1761	0.0821282
ENSMUSG00000066189	0.000745346	0.0622236	18	3	27.0928	0.150108	1	24	6.63123e-05	545.491	0.0011298	0.059953	21	1.75003	518.402	65.3832	0.126125
ENSMUSG00000066554	0.00549889	0.156101	18	12	315.663	0.0474059	1	24	12	4320.53	0.00241186	0.0946312	21	12.25	3961.07	527.806	0.133248
ENSMUSG00000066687	0.00107077	0.0724606	18	15	248.183	0.0117588	1	12	12	1105.18	0.000154649	0.0183285	15	13.75	561.101	262.517	0.46786
ENSMUSG00000066800	0.00151914	0.0837654	24	9	34.6039	0.0710774	1	24	6	369.195	0.00109419	0.0585272	24	7.5	333.07	38.3365	0.1151
ENSMUSG00000067341	0.000511986	0.0511947	24	6	2.04396	0.115265	1	23.4074	6	6.62192	0.000633675	0.0417229	23.7037	6.00094	3.7065	2.48889	0.671494
ENSMUSG00000068039	0.00151914	0.0837654	24	21	267.918	0.0589432	1	24	17.9999	4490.9	0.000924155	0.0528311	24	19.5	4246.8	275.654	0.0649086
ENSMUSG00000068115	0.00295279	0.11953	18	6	16.8153	0.0399241	1	12	6	230.007	0.00118427	0.0611681	15	6.25	215.351	15.4758	0.0718631
ENSMUSG00000068732	0.00151914	0.0837654	18	3	73.9874	0.108351	1	17.5556	7.80959e-05	1702.45	0.00159859	0.0725629	17.7778	1.48152	1623.17	110.647	0.0681669
ENSMUSG00000068735	9.80257e-05	0.0255038	18	6	269.954	0.0152015	1	12	6	5488.13	2.14828e-05	0.00777968	15	6.25	5245	250.376	0.0477362
ENSMUSG00000069763	0.000745346	0.0622236	24	0	77.1354	0.0239514	1	24	6.63123e-05	601.269	0.000213036	0.022151	24	3.31561e-05	493.437	110.996	0.224945
ENSMUSG00000069913	2.34022e-05	0.0145845	24	0	68.74	0.0151914	1	22.0465	7.28945e-05	975.943	5.63475e-06	0.00415993	23.0233	3.8062e-05	905.91	90.8362	0.100271
ENSMUSG00000070077	0.00254133	0.11953	24	12	1.27381	0.0706284	1	19.75	12	3.58018	0.00172766	0.0767793	21.875	12.1143	1.76907	2.08313	1.17753
ENSMUSG00000070348	0.00295279	0.11953	24	3	71.0469	0.0393126	1	20.1702	6.63123e-05	1196.8	0.00116792	0.060891	22.0851	1.38036	1120.59	117.057	0.10446
ENSMUSG00000070427	0.00151914	0.0837654	24	12	30.3259	0.0422448	1	21.0667	12	212.487	0.000683722	0.043895	22.5333	12.0511	176.507	43.6194	0.247126
ENSMUSG00000070461	0.000745346	0.0622236	24	21	18.1878	0.110537	1	24	17.9999	191.319	0.000857171	0.0503739	24	19.5	166.249	22.1337	0.133136
ENSMUSG00000070490	0.000745346	0.0622236	18	3	8.46871	0.284008	1	23.7	6.63123e-05	297.709	0.00200262	0.0845137	20.85	1.73753	285.666	26.1934	0.0916926
ENSMUSG00000070729	9.80257e-05	0.0255038	18	9	529.925	0.0333557	1	15.6694	5.99999	4998.78	4.45688e-05	0.0106639	16.8347	7.43178	4531.57	571.745	0.126169
ENSMUSG00000071203	0.000745346	0.0622236	18	12	5.8216	0.0165637	1	24	12	57.0471	0.000151879	0.0183285	21	12.25	47.7387	14.5281	0.304325
ENSMUSG00000072653	0.000151906	0.0320533	24	12	144.655	0.0365329	1	23.4074	12	1150.38	7.27091e-05	0.0131653	23.7037	12.0019	1000.13	199.245	0.19922
ENSMUSG00000072875	0.000511986	0.0511947	24	0	115.116	0.0489702	1	24	6.63123e-05	1449.2	0.000290679	0.0263679	24	3.31561e-05	1322.42	132.968	0.10055
ENSMUSG00000073676	9.80257e-05	0.0255038	24	0	47.3039	0.0944955	1	23.7	6.63123e-05	535.788	0.000116616	0.0161917	23.85	3.3366e-05	488.668	68.3562	0.139883
ENSMUSG00000074170	0.00107077	0.0724606	24	15	49.2879	0.00617393	1	19.3469	12	374.826	8.5457e-05	0.0144637	21.6735	13.4945	281.519	116.1	0.412407
ENSMUSG00000074591	9.80257e-05	0.0255038	24	15	37.1423	0.0380805	1	24	12	262.677	5.03875e-05	0.011282	24	13.5	226.736	39.3552	0.173573
ENSMUSG00000074634	0.00295279	0.11953	12	9	59.2231	0.016552	1	12	6	418.466	0.000534015	0.0366936	12	7.5	399.33	56.9599	0.142639
ENSMUSG00000074637	0.00107077	0.0724606	24	3	236.334	0.0253227	1	21.5455	6.63123e-05	2556.83	0.000312238	0.0274339	22.7727	1.42333	2270.18	413.254	0.182035
ENSMUSG00000074676	0.000511986	0.0511947	24	0	5.90396	0.183729	1	23.7	6.63123e-05	24.1538	0.000966208	0.0548569	23.85	3.3366e-05	18.3702	8.24666	0.448916
ENSMUSG00000074695	0.000231363	0.0371262	24	18	2.67705	0.035982	1	24	18	8.937	0.000105695	0.0157357	24	18	5.24357	3.13881	0.598603
ENSMUSG00000075590	0.00295279	0.11953	24	12	536.567	0.0780344	1	23.122	12	5464.94	0.00216032	0.0888135	23.561	12.0042	4913.16	635.433	0.129333
ENSMUSG00000078137	6.20908e-05	0.0213322	24	0	42.2308	0.00584381	1	24	6.63123e-05	113.887	5.74361e-06	0.00415993	24	3.31561e-05	67.6409	50.1246	0.74104
ENSMUSG00000078490	0.00107077	0.0724606	24	12	80.7266	0.0791607	1	24	12	839.611	0.000879468	0.0514585	24	12	770.996	97.1653	0.126026
ENSMUSG00000078670	0.000745346	0.0622236	18	3	43.1143	0.0465558	1	23.4074	6.63123e-05	914.183	0.000391029	0.0304434	20.7037	1.72534	861.873	86.3593	0.1002
ENSMUSG00000078700	0.000151906	0.0320533	24	9	20.2103	0.0326432	1	23.122	5.99998	203.111	6.55258e-05	0.0124773	23.561	7.47463	174.531	24.0904	0.13803
ENSMUSG00000078776	0.00405009	0.134491	24	9	18.9514	0.0274649	1	19.3469	6.00001	100.884	0.00112391	0.0598776	21.6735	7.42454	74.5495	21.4381	0.287568
ENSMUSG00000078789	0.00739363	0.178661	12	3	19.2326	0.0205517	1	12	12	264.392	0.0014879	0.0703224	12	1.49999	241.824	17.4171	0.0720239
ENSMUSG00000078868	0.000745346	0.0622236	24	6	8.31464	0.0970495	1	24	6.00001	66.4094	0.000761996	0.046372	24	6	55.9473	10.3647	0.185258
ENSMUSG00000079056	0.000745346	0.0622236	24	3	167.596	0.0320941	1	20.8352	6.63123e-05	1832.8	0.000278461	0.0258866	22.4176	1.40113	1675.8	217.806	0.129971
ENSMUSG00000079224	0.00212988	0.102656	24	0	55.1642	0.0683749	1	24	6.63123e-05	688.875	0.00143219	0.069153	24	3.31561e-05	620.966	67.1017	0.10806
ENSMUSG00000079484	0.00739363	0.178661	24	15	27.7242	0.0155252	1	19.75	12	130.118	0.00115619	0.0605741	21.875	13.4815	94.8445	43.8027	0.461837
ENSMUSG00000079495	0.00295279	0.11953	24	15	9.58221	0.0700989	1	21.0667	12	52.2159	0.00196283	0.0837578	22.5333	13.4594	39.5699	14.985	0.378696
ENSMUSG00000080775	2.34022e-05	0.0145845	18	3	716.097	0.0328743	1	12	4.08329e-05	13076.6	1.15998e-05	0.00565184	15	1.25003	12413	1417.9	0.114227
ENSMUSG00000080778	0.00212988	0.102656	24	9	29.907	0.0834575	1	24	6	243.865	0.00171268	0.0766218	24	7.5	216.975	34.6899	0.159879
ENSMUSG00000081231	0.000346771	0.0440416	24	21	32.6502	0.0552757	1	24	17.9999	382.666	0.000227376	0.0227359	24	19.5	354.445	34.6228	0.0976818
ENSMUSG00000081483	0.00107077	0.0724606	18	3	23.8262	0.00472109	1	12	6.1602e-05	219.234	6.67036e-05	0.0125002	15	1.25004	208.201	25.0829	0.120475
ENSMUSG00000081683	0.00107077	0.0724606	18	6	32.3253	0.0337306	1	17.2364	6.00001	207.176	0.000405555	0.0308752	17.6182	6.00283	177.108	31.1833	0.176069
ENSMUSG00000081731	0.00212988	0.102656	18	3	221.544	0.0326023	1	12	6.63123e-05	2069.09	0.00073432	0.045588	15	1.25004	1918.83	242.897	0.126586
ENSMUSG00000081871	9.80257e-05	0.0255038	18	12	48.3087	0.0129332	1	24	6.00003	1500.98	1.84821e-05	0.00709987	21	9.62501	1366.55	197.104	0.144235
ENSMUSG00000081972	0.00295279	0.11953	12	9	7.10571	0.0132922	1	12	5.99997	54.1136	0.000437454	0.0324734	12	7.49999	52.466	8.39161	0.159944
ENSMUSG00000082418	0.00151914	0.0837654	18	9	3.7312	0.0969672	1	17.7196	5.99999	14.7885	0.001447	0.0694921	17.8598	7.48868	11.2401	4.1496	0.369178
ENSMUSG00000082806	0.00107077	0.0724606	18	9	3.80263	0.112608	1	24	6	11.6014	0.00120857	0.0618718	21	7.875	8.53898	3.77193	0.441731
ENSMUSG00000082860	3.85398e-05	0.018778	24	12	9.46922	0.0268119	1	24	12	44.9313	1.52754e-05	0.0066024	24	12	34.9307	12.6391	0.361833
ENSMUSG00000082896	3.85398e-05	0.018778	18	3	545.634	0.00741367	1	12	6.63123e-05	7630.48	4.59105e-06	0.00378513	15	1.25004	7246.34	1072.7	0.148034
ENSMUSG00000082951	0.000231363	0.0371262	24	21	49.5744	0.0582501	1	24	6.63123e-05	429.37	0.000164614	0.0186937	24	22.5	408.713	58.8164	0.143906
ENSMUSG00000083261	0.00295279	0.11953	18	0	312.669	0.0378849	1	24	6.63123e-05	3044.36	0.00112965	0.059953	21	2.90116e-05	2765.07	348.11	0.125895
ENSMUSG00000083289	4.4813e-06	0.00857786	18	15	47.6949	0.00298795	1	12	1.93589e-05	167.23	2.56133e-07	0.000857981	15	13.75	94.8033	42.9735	0.453291
ENSMUSG00000083396	0.00107077	0.0724606	24	0	620.157	0.00953705	1	24	6.63123e-05	5229	0.000127567	0.0170139	24	3.31561e-05	4743.94	744.424	0.156921
ENSMUSG00000083804	0.00295279	0.11953	24	0	25.5434	0.0466724	1	24	6.63123e-05	186.083	0.00136292	0.0667707	24	3.31561e-05	164.466	33.4139	0.203166
ENSMUSG00000083860	0.00295279	0.11953	12	9	8.55771	0.0301161	1	12	6	98.7431	0.000918404	0.0527011	12	7.5	101.523	7.87839	0.0776021
ENSMUSG00000083889	0.00212988	0.102656	24	15	17.4075	0.0990509	1	24	12	99.0986	0.00199655	0.0843903	24	13.5	86.298	11.3132	0.131095
ENSMUSG00000083899	1.38689e-05	0.0128158	18	3	1595.86	0.00503362	1	12	6.63123e-05	21770.5	1.22011e-06	0.00181648	15	1.25004	20590.9	2976.21	0.14454
ENSMUSG00000083937	0.000511986	0.0511947	18	3	113.632	0.0245821	1	12	6.63123e-05	1905.37	0.00015459	0.0183285	15	1.25004	1848.93	154.29	0.083448
ENSMUSG00000084159	0.000511986	0.0511947	18	3	230.072	0.0159732	1	12	6.02412e-05	2192.63	0.000103976	0.0156536	15	1.25004	2019.32	286.714	0.141985
ENSMUSG00000084659	0.00405009	0.134491	12	3	1.23483	0.0231587	1	12	1.34885e-05	4.0415	0.000963686	0.0548298	12	1.50001	2.52251	1.22808	0.486848
ENSMUSG00000085028	0.00405009	0.134491	24	12	34.381	0.0667994	1	22.8434	12	356.245	0.00249308	0.0969661	23.4217	12.0073	312.506	46.9312	0.150177
ENSMUSG00000085139	0.00212988	0.102656	12	9	8.82639	0.0214847	1	12	6	32.8851	0.000502998	0.0354719	12	7.5	32.5869	8.79111	0.269775
ENSMUSG00000085148	0.00151914	0.0837654	24	9	40.1963	0.0627129	1	22.8434	6.00001	314.761	0.000977353	0.0550576	23.4217	7.46752	272.096	44.3656	0.163051
ENSMUSG00000085505	0.00295279	0.11953	24	15	4.83032	0.00674376	1	19.9579	12	14.3854	0.000235453	0.0232829	21.9789	13.476	9.75624	5.6709	0.581258
ENSMUSG00000085511	0.000511986	0.0511947	24	9	2.60721	0.0314071	1	22.5714	6.00001	8.05752	0.00019357	0.0209165	23.2857	7.46102	4.59652	2.94602	0.640925
ENSMUSG00000085568	0.000231363	0.0371262	24	12	4.32682	0.0291674	1	22.3059	12	17.1707	8.70945e-05	0.0144817	23.1529	12.0161	10.7208	6.67186	0.622329
ENSMUSG00000085745	0.000231363	0.0371262	24	15	3.38174	0.04443	1	24	12	13.9617	0.000128343	0.0170264	24	13.5	8.9287	6.35419	0.711658
ENSMUSG00000085768	3.85398e-05	0.018778	18	12	3.12775	0.00251473	1	12	8.14045e-06	11.5335	1.66207e-06	0.00188356	15	12.5	6.94294	2.60868	0.375732
ENSMUSG00000085886	0.00107077	0.0724606	24	12	32.5863	0.0229527	1	19.5464	12	198.279	0.00028543	0.0261056	21.7732	12.1268	143.757	58.9572	0.410118
ENSMUSG00000085971	0.000745346	0.0622236	18	12	5.46578	0.0362307	1	24	6.00005	34.4716	0.000311078	0.0274339	21	9.62502	27.8053	10.7672	0.387237
ENSMUSG00000085980	0.00107077	0.0724606	12	0	3.61678	0.183265	1	12.0764	12	15.1899	0.00187132	0.0816738	12.0382	12.0001	15.7583	2.22192	0.141
ENSMUSG00000086028	0.00107077	0.0724606	24	15	0.883416	0.0448874	1	21.3034	12	3.28712	0.000525962	0.0364205	22.6517	13.4584	1.74976	1.90721	1.08998
ENSMUSG00000086155	2.34022e-05	0.0145845	18	15	14.6053	0.00429691	1	12	12	122.069	1.72079e-06	0.00188356	15	13.75	98.4474	14.9411	0.151768
ENSMUSG00000086231	0.00739363	0.178661	18	12	13.2678	0.0295109	1	12	12	52.5389	0.00205759	0.085686	15	12.5	32.0692	11.8893	0.370739
ENSMUSG00000086275	2.34022e-05	0.0145845	24	12	7.69908	0.0697267	1	21.3034	12	26.4639	2.33763e-05	0.0079296	22.6517	12.0427	15.7598	12.9889	0.824179
ENSMUSG00000086370	0.000346771	0.0440416	24	12	136.971	0.0691753	1	23.4074	12	922.272	0.000279171	0.0258866	23.7037	12.0019	744.748	172.119	0.231111
ENSMUSG00000086451	0.000745346	0.0622236	18	9	3.92605	0.0346	1	24	6	8.32884	0.000298264	0.0268217	21	7.875	5.76329	3.82358	0.663437
ENSMUSG00000086564	1.38689e-05	0.0128158	18	15	5.08052	0.00674777	1	12	12	14.0566	1.60818e-06	0.00188356	15	13.75	7.85411	4.5231	0.575889
ENSMUSG00000086596	0.00405009	0.134491	12	3	32.2754	0.00279126	1	12	7.24534e-06	488.898	0.00014007	0.0176121	12	1.5	445.387	39.5384	0.088773
ENSMUSG00000086662	0.00739363	0.178661	12	3	7.31659	0.0193335	1	12	6.96011e-07	41.7954	0.00140844	0.0682522	12	1.5	31.1406	8.40828	0.27001
ENSMUSG00000086753	0.00151914	0.0837654	24	12	10.5828	0.0510127	1	24	12	98.7184	0.000811014	0.0484646	24	12	85.955	14.1879	0.165061
ENSMUSG00000086782	0.00295279	0.11953	24	12	12.442	0.0519479	1	24	12	92.2002	0.00150055	0.0706747	24	12	78.9675	14.6625	0.185678
ENSMUSG00000087117	9.80257e-05	0.0255038	24	9	5.92786	0.0114871	1	18.96	6	20.911	1.6549e-05	0.0067662	21.48	7.42624	13.8912	6.77185	0.48749
ENSMUSG00000087138	0.00212988	0.102656	24	12	11.6759	0.0265516	1	24	6.00002	62.2015	0.000609647	0.0404389	24	9.00001	52.5331	11.6432	0.221635
ENSMUSG00000087231	0.00295279	0.11953	24	12	22.7472	0.05581	1	24	12	95.1171	0.00160029	0.0725629	24	12	76.6034	29.2706	0.382105
ENSMUSG00000087396	0.00405009	0.134491	18	9	30.498	0.0589982	1	24	12	177.78	0.0022316	0.090336	21	10.5	160.084	28.0866	0.175449
ENSMUSG00000087478	0.00295279	0.11953	24	12	11.2281	0.0680811	1	20.8352	12	79.1752	0.0019122	0.0825171	22.4176	12.0601	64.095	17.0671	0.266278
ENSMUSG00000087516	0.00212988	0.102656	24	12	8.44205	0.076109	1	20.3871	12	39.6688	0.00157682	0.0722459	22.1935	12.08	29.5863	11.9944	0.405404
ENSMUSG00000090173	0.00151914	0.0837654	18	6	16.1522	0.0290262	1	17.2364	6.00001	101.387	0.00048633	0.0346613	17.6182	6.00282	85.482	16.3845	0.191672
ENSMUSG00000090291	0.00151914	0.0837654	12	6	40.5454	0.0484976	1	14.9291	6	317.481	0.000774752	0.0467608	13.4646	6.07184	264.507	35.8967	0.135712
ENSMUSG00000090461	0.000151906	0.0320533	24	21	4.71165	0.0140573	1	24	17.9999	16.2029	3.00169e-05	0.00893769	24	19.5	8.86597	5.54491	0.625415
ENSMUSG00000090877	0.00151914	0.0837654	18	0	149.52	0.130224	1	24	17.9999	601.267	0.00188493	0.082134	21	18.375	404.504	187.285	0.463
ENSMUSG00000091345	0.00107077	0.0724606	18	9	298.638	0.141759	1	16.487	5.99999	1461.18	0.00148649	0.0703224	17.2435	7.44852	1209.22	321.94	0.266237
ENSMUSG00000091378	0.000346771	0.0440416	12	6	3.30171	0.0233913	1	12	6.00001	13.1505	0.000103196	0.0156239	12	6.00001	10.0409	2.36828	0.235864
ENSMUSG00000091971	0.00151914	0.0837654	18	0	86.1534	0.128384	1	23.4074	17.9999	425.897	0.00186108	0.081359	20.7037	18.3123	322.731	109.634	0.339708
ENSMUSG00000092230	3.85398e-05	0.018778	18	3	25.1038	0.0151131	1	12	6.63123e-05	317.846	8.94423e-06	0.00499349	15	1.25004	296.128	38.8871	0.131319
ENSMUSG00000093798	3.85398e-05	0.018778	18	3	487.556	0.0110807	1	24	6.63123e-05	9174.07	6.69031e-06	0.0043944	21	1.75003	8656.15	1529.5	0.176696
ENSMUSG00000094840	0.00295279	0.11953	24	15	27.2071	0.0435967	1	23.122	12	113.709	0.00128188	0.0637598	23.561	13.4767	79.9628	40.9406	0.511996
ENSMUSG00000096606	0.00405009	0.134491	12	6	11.664	0.0033428	1	12	5.99999	66.3805	0.000165307	0.0186937	12	5.99999	60.0289	7.38359	0.123001
ENSMUSG00000096883	0.00405009	0.134491	18	12	15.342	0.0569079	1	24	6.00001	225.794	0.00216085	0.0888135	21	9.625	198.194	43.7491	0.220738
ENSMUSG00000096971	0.000346771	0.0440416	18	12	2.4157	0.0217716	1	24	12	20.5366	9.65916e-05	0.0154075	21	12.25	16.6228	6.04892	0.363893
ENSMUSG00000097023	0.00151914	0.0837654	24	9	61.6728	0.0323312	1	18.96	6	500.918	0.000536409	0.0367639	21.48	7.42623	408.855	76.8793	0.188036
ENSMUSG00000097148	0.00405009	0.134491	24	0	36.9658	0.0463816	1	23.7	6.63123e-05	420.042	0.00179958	0.078928	23.85	3.3366e-05	393.806	44.3434	0.112602
ENSMUSG00000097172	0.000151906	0.0320533	24	12	1.2395	0.0282341	1	24	12	3.9431	5.72978e-05	0.0120058	24	12	2.19925	1.82948	0.831866
ENSMUSG00000097242	0.00107077	0.0724606	24	12	9.35277	0.0607166	1	24	12	46.7916	0.000691801	0.0442455	24	12	36.7548	11.0444	0.300488
ENSMUSG00000097247	0.000429378	0.0511947	24	6	1.77894	0.0392672	1	23.122	6	4.50216	0.000202166	0.0214986	23.561	6.00208	2.40928	1.68919	0.701116
ENSMUSG00000097275	0.000745346	0.0622236	24	12	11.5066	0.0735746	1	24	12	60.3887	0.000592866	0.0398186	24	12	49.6112	14.197	0.286166
ENSMUSG00000097326	0.00107077	0.0724606	24	6	5.28916	0.100631	1	24	5.99998	36.8138	0.00109214	0.0585272	24	5.99999	32.6518	2.65114	0.0811941
ENSMUSG00000097545	0.000745346	0.0622236	24	12	114.543	0.0505822	1	19.9579	12	1338.06	0.00042172	0.0316561	21.9789	12.1023	1176.34	179.415	0.15252
ENSMUSG00000097601	0.00107077	0.0724606	18	9	23.8769	0.0397134	1	24	6	130.668	0.000470544	0.0337123	21	7.875	115.532	23.3412	0.202032
ENSMUSG00000097737	0.00295279	0.11953	24	15	6.74677	0.0572547	1	19.5464	12	48.7368	0.0016374	0.0739948	21.7732	13.4877	34.4287	17.6746	0.513369
ENSMUSG00000097842	0.000231363	0.0371262	18	6	23.2747	0.0275777	1	12	6	154.365	8.27053e-05	0.0144002	15	6.25	132.357	22.4903	0.169922
ENSMUSG00000099875	9.80257e-05	0.0255038	24	12	164.009	0.036127	1	19.5464	12	928.057	4.79891e-05	0.0109916	21.7732	12.1268	729.87	241.558	0.33096
ENSMUSG00000100615	0.00295279	0.11953	18	3	25.7528	0.0363264	1	12	6.63123e-05	249.436	0.00108768	0.0584122	15	1.25004	230.687	42.3638	0.183642
ENSMUSG00000101122	0.00295279	0.11953	24	15	5.01364	0.0685855	1	21.0667	12	20.2233	0.00192487	0.0825491	22.5333	13.4594	13.0246	8.67412	0.665977
ENSMUSG00000101845	6.20908e-05	0.0213322	24	12	3.85017	0.0426781	1	24	12	13.2458	3.66775e-05	0.00998378	24	12	9.03535	4.90224	0.542562
ENSMUSG00000102018	0.00151914	0.0837654	24	12	26.3661	0.021792	1	24	12	141.833	0.000374613	0.0298753	24	12	119.535	31.3679	0.262416
ENSMUSG00000102399	0.000231363	0.0371262	18	15	112.112	0.00971062	1	12	1.81392e-05	623.994	3.14671e-05	0.00921699	15	13.75	519.569	96.6231	0.185968
ENSMUSG00000103009	0.00549889	0.156101	18	6	13.9479	0.0433082	1	12	6	122.742	0.00222492	0.0902017	15	6.25	111.253	12.564	0.112932
ENSMUSG00000103445	0.00295279	0.11953	24	12	8.8873	0.0736485	1	24	12	23.5869	0.00205148	0.085686	24	12	15.8971	10.4163	0.655233
ENSMUSG00000103983	0.00212988	0.102656	24	12	23.0204	0.0566688	1	22.8434	12	182.919	0.00120966	0.0618718	23.4217	12.0073	154.711	30.8098	0.199145
ENSMUSG00000104415	0.000346771	0.0440416	18	15	31.3086	0.00809831	1	12	12	158.226	3.87061e-05	0.0101691	15	13.75	106.572	28.0962	0.263636
ENSMUSG00000104528	0.00405009	0.134491	18	12	3.39334	0.0454057	1	18.96	12	7.54815	0.00176562	0.0780779	18.48	12.0081	3.99325	3.78351	0.947476
ENSMUSG00000105272	0.00212988	0.102656	24	12	12.6321	0.0871562	1	24	12	65.1455	0.00178054	0.0786076	24	12	52.8272	15.6738	0.2967
ENSMUSG00000105843	0.000745346	0.0622236	24	15	98.5826	0.025639	1	20.3871	12	392.881	0.000226745	0.0227359	22.1935	13.4671	266.457	152.025	0.570542
ENSMUSG00000105960	0.000511986	0.0511947	12	0	4.0544	0.0610805	1	12	12	14.7039	0.000355654	0.0289794	12	12	12.7745	2.71097	0.212217
ENSMUSG00000106262	0.00295279	0.11953	12	3	4.92517	0.00449009	1	12	12	20.5001	0.000162161	0.0186607	12	1.49999	14.3298	5.31344	0.370796
ENSMUSG00000106981	0.000231363	0.0371262	18	3	10.6503	0.0490798	1	12	5.50513e-05	336.565	0.000140644	0.0176121	15	1.25003	328.889	31.4969	0.0957674
ENSMUSG00000107200	0.00984914	0.202873	18	12	7.10031	0.0180888	1	12	2.20206e-07	32.4498	0.00171618	0.0766501	15	12.5	23.763	5.37952	0.226382
ENSMUSG00000107352	0.00107077	0.0724606	24	12	34.0686	0.0371842	1	24	12	288.455	0.000443197	0.0327608	24	12	245.958	44.8869	0.182498
ENSMUSG00000107451	0.00212988	0.102656	24	18	23.4121	0.0513437	1	24	17.9999	156.433	0.00110678	0.0590827	24	18	132.669	13.7452	0.103605
ENSMUSG00000107951	6.20908e-05	0.0213322	24	21	293.057	0.0154536	1	24	17.9999	2425.01	1.42555e-05	0.00647491	24	19.5	2083.73	319.274	0.153222
ENSMUSG00000108207	0.000151906	0.0320533	24	12	10.9504	0.0584022	1	24	12	80.0709	0.000112072	0.0160078	24	12	68.2124	15.3177	0.224559
ENSMUSG00000108331	0.000511986	0.0511947	24	3	26.3537	0.0379691	1	22.0465	5.99997	316.564	0.000230324	0.0229451	23.0233	4.57185	296.667	18.0436	0.060821
ENSMUSG00000108543	0.00151914	0.0837654	24	15	5.73009	0.13311	1	24	12	18.3855	0.00192228	0.0825491	24	13.5	12.989	5.73688	0.441673
ENSMUSG00000108786	0.00739363	0.178661	18	12	12.0816	0.0270221	1	24	6.00002	355.509	0.00190166	0.0824608	21	9.62501	321.3	43.2224	0.134523
ENSMUSG00000108801	0.00107077	0.0724606	24	9	4.54122	0.0935291	1	24	6	22.5159	0.00102239	0.0562417	24	7.5	18.641	5.48627	0.294312
ENSMUSG00000108847	9.80257e-05	0.0255038	24	15	6.83038	0.0230571	1	24	12	40.2902	3.16428e-05	0.00921699	24	13.5	33.0879	8.26496	0.249788
ENSMUSG00000109015	0.000745346	0.0622236	12	6	12.3576	0.0454512	1	12.7248	6.00001	77.4168	0.000382564	0.0299765	12.3624	6.00517	61.733	8.52309	0.138064
ENSMUSG00000109238	2.34022e-05	0.0145845	18	12	4.30015	0.0679102	1	22.8434	12	20.368	2.28093e-05	0.0079296	20.4217	12.1711	14.2361	8.08848	0.568166
ENSMUSG00000109267	0.00107077	0.0724606	12	9	15.542	0.00480275	1	12	5.99999	196.205	6.77692e-05	0.0126117	12	7.5	193.465	19.6754	0.1017
ENSMUSG00000109305	0.00107077	0.0724606	18	12	2.26134	0.020445	1	12	12	11.8623	0.000256777	0.0248416	15	12.5	7.76552	2.52563	0.325236
ENSMUSG00000109904	0.00984914	0.202873	18	15	12.1031	0.00816087	1	18.96	12	66.2173	0.000838239	0.0494783	18.48	13.5481	43.3484	20.8803	0.481686
ENSMUSG00000109921	0.000346771	0.0440416	24	9	9.66381	0.0260992	1	21.5455	6.00002	30.4823	0.000114151	0.0160157	22.7727	7.44078	20.77	10.2408	0.493056
ENSMUSG00000110299	0.00405009	0.134491	18	12	2.60014	0.0633108	1	12	6.66689e-07	9.97649	0.00237663	0.0937983	15	12.5	6.58677	1.75301	0.26614
ENSMUSG00000110345	0.00212988	0.102656	18	9	1.8749	0.0653036	1	23.122	6	4.64267	0.00137425	0.0670806	20.561	7.80796	2.97825	1.96288	0.65907
ENSMUSG00000110710	0.00107077	0.0724606	24	12	48.5554	0.0948723	1	22.5714	12	341.88	0.00103563	0.056523	23.2857	12.0113	286.533	66.416	0.231792
ENSMUSG00000110901	0.000511986	0.0511947	24	9	5.01342	0.0354342	1	23.7	5.99999	19.7036	0.000216201	0.0222837	23.85	7.49086	14.4385	6.45405	0.447002
ENSMUSG00000111056	0.00151914	0.0837654	24	6	1.14625	0.100008	1	22.3059	6	4.1382	0.00148768	0.0703224	23.1529	6.00804	2.64783	1.1357	0.428916
ENSMUSG00000111108	0.00107077	0.0724606	18	0	62.4131	0.090757	1	18.4078	18	767.34	0.000995016	0.0553204	18.2039	18.0022	707.212	67.1414	0.0949381
ENSMUSG00000111394	0.00405009	0.134491	24	12	71.5602	0.0582612	1	22.0465	12	484.061	0.00220669	0.0896769	23.0233	12.0216	405.728	98.5393	0.24287
ENSMUSG00000111994	0.00295279	0.11953	24	12	17.0122	0.0605512	1	24	12	77.9423	0.00172166	0.0766512	24	12	57.2188	23.6968	0.414143
ENSMUSG00000112123	0.00405009	0.134491	18	3	9.28328	0.0580086	1	12	6.63123e-05	106.937	0.00219815	0.0896134	15	1.25004	102.757	11.9622	0.116412
ENSMUSG00000112209	0.000346771	0.0440416	24	0	3.04818	0.0341306	1	23.7	6.04924e-05	19.3978	0.000146102	0.0180426	23.85	3.04376e-05	15.5721	4.18928	0.269024
ENSMUSG00000112252	0.00212988	0.102656	24	21	17.3136	0.0942667	1	24	17.9999	246.41	0.00191005	0.0825171	24	19.5	222.606	20.3741	0.0915251
ENSMUSG00000112614	3.85398e-05	0.018778	24	21	36.6704	0.0633724	1	24	17.9999	449.805	3.40039e-05	0.00968797	24	19.5	403.393	42.6235	0.105662
ENSMUSG00000112850	6.20908e-05	0.0213322	18	12	30.73	0.0174777	1	18.7723	12	160.199	1.59891e-05	0.00669494	18.3861	12.0053	123.365	41.6768	0.337834
ENSMUSG00000112976	0.00295279	0.11953	24	9	25.0082	0.0769584	1	24	6	291.032	0.00213368	0.0881024	24	7.5	265.695	25.1938	0.0948223
ENSMUSG00000113031	0.00405009	0.134491	12	9	4.13389	0.0162471	1	12	6.00001	15.2133	0.000699402	0.0444137	12	7.5	14.8935	3.85623	0.258921
ENSMUSG00000113106	0.00295279	0.11953	12	6	4.55891	0.0430162	1	15.0476	6	11.2542	0.00126652	0.0635338	13.5238	6.07715	6.28244	3.94028	0.627191
ENSMUSG00000113536	0.00107077	0.0724606	24	12	29.2554	0.04632	1	23.4074	12	234.126	0.000541191	0.036997	23.7037	12.0019	199.802	38.6468	0.193425
ENSMUSG00000113673	0.00295279	0.11953	18	9	2.67996	0.0761585	1	17.7196	6	12.5959	0.00211386	0.0875535	17.8598	7.48869	9.5883	3.40166	0.354772
ENSMUSG00000113790	0.00212988	0.102656	24	21	19.8892	0.0933864	1	24	17.9999	240.459	0.00189408	0.0822652	24	19.5	217.233	23.4952	0.108157
ENSMUSG00000114607	0.00739363	0.178661	24	15	32.5894	0.0138814	1	18.7723	12	250.962	0.00104526	0.0568171	21.3861	13.5186	191.558	74.2711	0.387722
ENSMUSG00000114664	9.80257e-05	0.0255038	24	15	4.80747	0.0319735	1	24	12	18.5562	4.28546e-05	0.0106008	24	13.5	13.4086	5.64286	0.420839
