# Supplementary material for: RNA-sequencing data highlighting the time-of-day-dependent transcriptome of the central circadian pacemaker in Sox2-deficient mice
Source: Data Brief. 2019 Apr 8;24:103909. doi: 10.1016/j.dib.2019.103909 (PMC6488738; doi:10.1016/j.dib.2019.103909)
Supplement: Supplementary file 4 — Multimedia component 4 [file mmc4.xlsx]

## Sheet: Info
Data S3
DESeq2: Differential expression analysis of control and Vgat-cre;Sox2fl/fl transcriptome
	Number of DEGs at different timepoint				Number of total unique DEGs
BH.Q\ CT	0	6	12	18
<0.01	49	69	49	60	120
<0.05	94	113	64	123	233
<0.1	118	155	95	182	336

## Sheet: CT0
ensemblID	baseMean	log2FoldChange	lfcSE	stat	pvalue	padj
ENSMUSG00000000214	650.9	0.454884	0.12607	3.60819	0.000308345	0.0646411
ENSMUSG00000002688	641.877	-0.284317	0.06458	-4.40255	1.06985e-05	0.00538278
ENSMUSG00000004035	974.954	-0.28159	0.0760753	-3.70147	0.000214358	0.051087
ENSMUSG00000005125	4169.33	-0.318195	0.0781603	-4.07106	4.67989e-05	0.0173701
ENSMUSG00000005672	1270.96	-0.309676	0.0797836	-3.88145	0.000103836	0.0332465
ENSMUSG00000005917	13.865	1.10164	0.31372	3.51154	0.000445519	0.0884825
ENSMUSG00000011171	795.155	-0.903022	0.106591	-8.47183	2.41567e-17	6.07702e-14
ENSMUSG00000017978	3339.17	-0.263668	0.0685955	-3.8438	0.000121143	0.034719
ENSMUSG00000018126	56.8367	-0.754146	0.180275	-4.18331	2.87296e-05	0.012273
ENSMUSG00000018698	952.27	-0.756012	0.0969626	-7.79694	6.34246e-15	1.436e-11
ENSMUSG00000019772	2240.09	-1.47174	0.13853	-10.624	2.30496e-26	1.30466e-22
ENSMUSG00000019876	631.698	-0.568159	0.0863889	-6.57676	4.80807e-11	6.80373e-08
ENSMUSG00000020123	318.752	-0.89576	0.103936	-8.61837	6.79119e-18	2.19656e-14
ENSMUSG00000020182	1770.07	-0.369575	0.0612504	-6.03383	1.60119e-09	1.81263e-06
ENSMUSG00000020604	1155.34	-0.314481	0.071131	-4.42115	9.81779e-06	0.00516941
ENSMUSG00000020889	2475.02	-0.252696	0.0676289	-3.73651	0.000186589	0.0464236
ENSMUSG00000021099	982.91	-0.638297	0.0933094	-6.84065	7.8832e-12	1.18989e-08
ENSMUSG00000021180	1212.85	-0.311322	0.0793139	-3.92518	8.66633e-05	0.0288551
ENSMUSG00000021207	9.39675	-1.27312	0.347248	-3.66631	0.000246079	0.0561502
ENSMUSG00000021478	410.532	-0.58016	0.105523	-5.49796	3.84204e-08	4.14226e-05
ENSMUSG00000021680	124.231	-0.819953	0.11876	-6.90427	5.04631e-12	8.16096e-09
ENSMUSG00000021991	954.763	-0.235746	0.0678279	-3.47565	0.000509623	0.0986186
ENSMUSG00000022212	1849.8	0.36047	0.101132	3.56435	0.000364758	0.0750771
ENSMUSG00000022860	562.884	-0.486953	0.0759867	-6.4084	1.47054e-10	1.9585e-07
ENSMUSG00000023034	506.912	-0.607959	0.147612	-4.11864	3.81117e-05	0.0149695
ENSMUSG00000024042	1545.81	-0.375835	0.0801772	-4.68755	2.76489e-06	0.00195625
ENSMUSG00000024044	8144.16	-0.149521	0.0391307	-3.82107	0.000132874	0.0372241
ENSMUSG00000024256	1679.08	0.480435	0.137638	3.49057	0.000481991	0.0940755
ENSMUSG00000024270	4011.06	-0.241833	0.0455367	-5.31072	1.09192e-07	0.000107488
ENSMUSG00000026156	1067.41	-0.278346	0.0723797	-3.84563	0.000120242	0.034719
ENSMUSG00000026185	9555.83	-0.26571	0.0721863	-3.68089	0.00023242	0.0540025
ENSMUSG00000026247	3446.77	0.625199	0.128377	4.87003	1.11582e-06	0.000902257
ENSMUSG00000026327	13.2304	-1.25367	0.32814	-3.82052	0.000133172	0.0372241
ENSMUSG00000026475	2114.3	-0.976698	0.0756356	-12.9132	3.79209e-38	8.58567e-34
ENSMUSG00000026519	1936.41	-0.338709	0.0897627	-3.77339	0.000161047	0.0419112
ENSMUSG00000026841	447.712	0.300998	0.0866731	3.4728	0.000515055	0.0988251
ENSMUSG00000027217	623.319	0.259238	0.0709363	3.65451	0.00025767	0.0577615
ENSMUSG00000027419	6375.87	-0.218597	0.0459536	-4.75691	1.96583e-06	0.00143575
ENSMUSG00000027447	28646.4	0.305755	0.0849198	3.60052	0.000317587	0.0659677
ENSMUSG00000027597	456.739	-0.371926	0.0832776	-4.46609	7.96603e-06	0.00450897
ENSMUSG00000027605	1255.87	-0.250773	0.065941	-3.803	0.000142955	0.0389958
ENSMUSG00000027994	110.149	-0.994386	0.13798	-7.20672	5.73136e-13	1.17967e-09
ENSMUSG00000028341	507.241	-0.777681	0.152637	-5.09498	3.48775e-07	0.000292467
ENSMUSG00000028661	242.741	-0.367604	0.101257	-3.63039	0.000282996	0.0604464
ENSMUSG00000029219	104.163	1.05737	0.150124	7.04329	1.87753e-12	3.54243e-09
ENSMUSG00000029334	392.286	-0.277637	0.0754564	-3.67944	0.000233746	0.0540025
ENSMUSG00000029999	2152.57	-0.389074	0.0874552	-4.44884	8.63361e-06	0.00465413
ENSMUSG00000030069	62.4877	-1.43514	0.273227	-5.25256	1.50003e-07	0.000135849
ENSMUSG00000031661	759.2	-0.401649	0.0917491	-4.37769	1.19944e-05	0.00590357
ENSMUSG00000032360	147.425	0.568242	0.147028	3.86485	0.000111158	0.0340097
ENSMUSG00000032532	301.03	-0.618556	0.143492	-4.31073	1.62718e-05	0.0076752
ENSMUSG00000032537	2208.4	-0.299298	0.0750435	-3.98832	6.65422e-05	0.022827
ENSMUSG00000032841	1114.77	-0.420444	0.0879869	-4.77849	1.76619e-06	0.00133294
ENSMUSG00000033502	488.596	-0.668829	0.0951908	-7.02619	2.12246e-12	3.69651e-09
ENSMUSG00000033774	304.398	-0.434038	0.0962632	-4.50887	6.51739e-06	0.00388316
ENSMUSG00000034185	17.5406	1.02544	0.2811	3.64794	0.000264347	0.0581077
ENSMUSG00000034295	1491.68	-0.288542	0.0747806	-3.85852	0.000114077	0.0344376
ENSMUSG00000035441	1132.43	-0.407287	0.0970733	-4.19566	2.72076e-05	0.0120756
ENSMUSG00000036242	1299.89	-0.262967	0.0745318	-3.52825	0.000418322	0.0853264
ENSMUSG00000036766	10033.2	-0.220445	0.0593235	-3.71598	0.000202415	0.0487541
ENSMUSG00000036777	1886	-0.428712	0.117623	-3.6448	0.000267598	0.0581139
ENSMUSG00000037280	864.54	-0.31628	0.0810802	-3.90083	9.58641e-05	0.0314559
ENSMUSG00000037411	162.185	-0.718875	0.114188	-6.29553	3.06347e-10	3.85333e-07
ENSMUSG00000037771	5624.02	-0.705173	0.0695465	-10.1396	3.68662e-24	1.39115e-20
ENSMUSG00000038071	80.5565	-1.25361	0.204064	-6.14319	8.08803e-10	9.63795e-07
ENSMUSG00000038349	2396.88	-0.32344	0.0887846	-3.64297	0.000269509	0.0581139
ENSMUSG00000038578	386.089	-0.354304	0.0877367	-4.03826	5.38481e-05	0.0195437
ENSMUSG00000039316	1762.7	-0.262324	0.0579087	-4.52996	5.89937e-06	0.00371021
ENSMUSG00000039620	423.278	-0.321994	0.0755178	-4.26382	2.00961e-05	0.00928562
ENSMUSG00000039904	4750.89	-0.288092	0.0770184	-3.74057	0.000183606	0.0464236
ENSMUSG00000039954	1000.87	-0.394834	0.077148	-5.11788	3.08981e-07	0.000269063
ENSMUSG00000040616	243.38	-0.359814	0.0948643	-3.79293	0.00014888	0.0396565
ENSMUSG00000040856	7273.85	-0.285661	0.0541135	-5.27892	1.2995e-07	0.000122592
ENSMUSG00000040945	2841.13	-0.151315	0.0363921	-4.15791	3.21171e-05	0.0129851
ENSMUSG00000041362	2028.41	-0.259102	0.0645789	-4.01218	6.01605e-05	0.0212827
ENSMUSG00000042002	10.9375	-2.33235	0.522204	-4.46636	7.95615e-06	0.00450897
ENSMUSG00000045671	1697.41	0.17798	0.0462321	3.84971	0.000118259	0.034719
ENSMUSG00000045903	203.563	-0.524635	0.145263	-3.61161	0.000304297	0.0643887
ENSMUSG00000046546	1008.29	-0.322011	0.0830026	-3.87953	0.000104657	0.0332465
ENSMUSG00000047797	1033.47	-0.456932	0.110981	-4.11722	3.83476e-05	0.0149695
ENSMUSG00000048538	266.585	-0.382155	0.0858236	-4.4528	8.47585e-06	0.00465413
ENSMUSG00000049630	437.549	-0.534796	0.130058	-4.11198	3.92285e-05	0.0150538
ENSMUSG00000049892	1089.61	-0.400946	0.107432	-3.7321	0.000189888	0.046731
ENSMUSG00000049907	462.494	-1.00715	0.0856763	-11.7553	6.633e-32	7.50888e-28
ENSMUSG00000050447	689.125	-0.403954	0.0831098	-4.86048	1.17101e-06	0.000914232
ENSMUSG00000050558	869.573	-1.26146	0.118352	-10.6585	1.59111e-26	1.20081e-22
ENSMUSG00000050711	30081.1	-0.239144	0.0566636	-4.22041	2.43855e-05	0.0110423
ENSMUSG00000050965	3255.41	-0.38198	0.0865743	-4.41216	1.02343e-05	0.00526625
ENSMUSG00000051029	249.968	0.462032	0.115643	3.99532	6.46078e-05	0.0225044
ENSMUSG00000058420	938.64	-0.349374	0.075786	-4.61	4.02661e-06	0.00268137
ENSMUSG00000058897	3756.79	-0.367757	0.0950292	-3.86994	0.000108862	0.0337635
ENSMUSG00000059708	1646.93	-0.34381	0.091297	-3.76584	0.00016599	0.0427067
ENSMUSG00000060703	261.615	0.336086	0.0920716	3.65026	0.00026197	0.0581077
ENSMUSG00000063531	275.531	-0.597737	0.129376	-4.62015	3.83455e-06	0.00263085
ENSMUSG00000063739	249.272	0.39362	0.10742	3.66431	0.000248002	0.0561502
ENSMUSG00000067604	111.177	-1.4063	0.164032	-8.5733	1.0056e-17	2.84596e-14
ENSMUSG00000070643	664.734	-0.40534	0.0884696	-4.58169	4.6123e-06	0.00298363
ENSMUSG00000074637	3065.52	-0.728633	0.0703379	-10.359	3.80791e-25	1.7243e-21
ENSMUSG00000078137	82.8491	-0.591888	0.152664	-3.87706	0.000105726	0.0332465
ENSMUSG00000079466	272.652	0.547858	0.121501	4.50906	6.51146e-06	0.00388316
ENSMUSG00000083674	96.0014	-0.484595	0.130201	-3.7219	0.000197729	0.0481376
ENSMUSG00000084897	9.39567	-1.40175	0.379904	-3.68973	0.000224489	0.0529444
ENSMUSG00000085224	139.389	0.583731	0.16701	3.49518	0.000473739	0.093269
ENSMUSG00000085980	13.8828	1.09665	0.28872	3.79832	0.000145681	0.0392663
ENSMUSG00000086496	660.154	-0.270554	0.0645511	-4.19131	2.77343e-05	0.0120756
ENSMUSG00000087211	157.414	-0.509911	0.129064	-3.95086	7.78721e-05	0.026315
ENSMUSG00000088139	8.03705	-1.95542	0.512387	-3.81629	0.000135473	0.0374054
ENSMUSG00000090665	5997.46	-0.267292	0.065248	-4.09655	4.19346e-05	0.015824
ENSMUSG00000093765	9.88107	-1.68932	0.48002	-3.51927	0.00043274	0.0867051
ENSMUSG00000096225	60.4471	0.801814	0.198668	4.03595	5.43815e-05	0.0195437
ENSMUSG00000099839	59.5481	0.83591	0.200138	4.17667	2.95806e-05	0.0124025
ENSMUSG00000102869	39790.3	-0.149783	0.0400659	-3.7384	0.000185192	0.0464236
ENSMUSG00000112794	23.7609	-1.09749	0.254346	-4.31495	1.59641e-05	0.0076752
ENSMUSG00000113174	16.798	2.19582	0.407599	5.3872	7.15654e-08	7.36505e-05
ENSMUSG00000113332	14.6607	2.78162	0.722607	3.84942	0.000118398	0.034719
ENSMUSG00000113642	89.5081	0.981819	0.26018	3.77361	0.000160904	0.0419112
ENSMUSG00000113646	9.48204	2.48397	0.596948	4.16112	3.16692e-05	0.0129851
ENSMUSG00000113964	20.4532	1.47925	0.419816	3.52356	0.000425787	0.0860737

## Sheet: CT6
ensemblID	baseMean	log2FoldChange	lfcSE	stat	pvalue	padj
ENSMUSG00000000214	650.9	0.472214	0.126351	3.73731	0.000186001	0.0404791
ENSMUSG00000002688	641.877	-0.471927	0.0643477	-7.33402	2.2335e-13	3.52926e-10
ENSMUSG00000003949	3837.09	-0.256521	0.0684342	-3.74843	0.000177942	0.0393642
ENSMUSG00000004894	1439.34	-0.408938	0.117347	-3.48487	0.000492374	0.0806838
ENSMUSG00000005125	4169.33	-0.312388	0.0780586	-4.00196	6.28194e-05	0.017591
ENSMUSG00000005148	259.237	-0.497267	0.112238	-4.43047	9.40296e-06	0.00371451
ENSMUSG00000007279	72.334	-0.550093	0.162011	-3.3954	0.000685277	0.099083
ENSMUSG00000008318	919.762	-0.271727	0.0736558	-3.68915	0.000225006	0.0465179
ENSMUSG00000011171	795.155	-0.928016	0.108435	-8.55827	1.14572e-17	3.6208e-14
ENSMUSG00000015143	1184.31	-0.192057	0.0564559	-3.4019	0.000669198	0.0986933
ENSMUSG00000015850	605.92	-0.491585	0.116003	-4.23768	2.25844e-05	0.00793037
ENSMUSG00000017002	26.6066	1.06387	0.225861	4.71027	2.47389e-06	0.00121617
ENSMUSG00000017756	1047.7	-0.477705	0.106791	-4.47328	7.70276e-06	0.00333866
ENSMUSG00000017978	3339.17	-0.306905	0.0686697	-4.46929	7.84786e-06	0.00333866
ENSMUSG00000018698	952.27	-0.725922	0.0973958	-7.45332	9.10219e-14	1.54891e-10
ENSMUSG00000019772	2240.09	-1.32059	0.137917	-9.57529	1.01571e-21	1.12348e-17
ENSMUSG00000020038	947.175	-0.19267	0.0550328	-3.501	0.000463519	0.0765221
ENSMUSG00000020123	318.752	-0.705488	0.110932	-6.35961	2.02263e-10	2.35498e-07
ENSMUSG00000020140	71.6237	-0.616576	0.158282	-3.89543	9.80241e-05	0.025215
ENSMUSG00000020182	1770.07	-0.333748	0.0614235	-5.43355	5.52437e-08	4.21414e-05
ENSMUSG00000020432	888.874	-0.269728	0.0735034	-3.6696	0.000242927	0.0479825
ENSMUSG00000020562	74.1448	0.605814	0.165856	3.65264	0.000259555	0.0500555
ENSMUSG00000020734	1321.1	-0.432299	0.108501	-3.98427	6.76888e-05	0.0187176
ENSMUSG00000020758	1113.54	-0.407349	0.106477	-3.82571	0.000130393	0.0303638
ENSMUSG00000021099	982.91	-0.54148	0.0929702	-5.82423	5.73771e-09	4.8819e-06
ENSMUSG00000021180	1212.85	-0.290037	0.078786	-3.68133	0.000232019	0.0470893
ENSMUSG00000021478	410.532	-0.562135	0.104986	-5.35439	8.58443e-08	6.12596e-05
ENSMUSG00000021680	124.231	-0.94314	0.12909	-7.30606	2.75093e-13	4.05708e-10
ENSMUSG00000021701	1031.88	-0.235669	0.0581896	-4.05002	5.12129e-05	0.0147766
ENSMUSG00000022544	159.91	0.377908	0.108585	3.48032	0.000500822	0.0808699
ENSMUSG00000022759	365	0.429795	0.122112	3.51969	0.000432054	0.0724069
ENSMUSG00000022860	562.884	-0.4573	0.075433	-6.06233	1.34161e-09	1.34905e-06
ENSMUSG00000023030	1926.93	-0.150439	0.0405413	-3.71077	0.000206631	0.0436371
ENSMUSG00000023236	6680.1	0.518744	0.145308	3.56997	0.000357018	0.0621887
ENSMUSG00000024042	1545.81	-0.338554	0.0797135	-4.24713	2.16526e-05	0.00772579
ENSMUSG00000024517	202.038	-0.379499	0.110675	-3.42896	0.000605904	0.094836
ENSMUSG00000025790	2111.09	-0.222527	0.0517761	-4.29787	1.72448e-05	0.00646592
ENSMUSG00000026072	154.571	-0.485201	0.133427	-3.63647	0.000276405	0.0513834
ENSMUSG00000026173	819.929	-0.242894	0.0666307	-3.64537	0.000267003	0.0503399
ENSMUSG00000026185	9555.83	-0.372252	0.0720936	-5.16345	2.42434e-07	0.000157739
ENSMUSG00000026247	3446.77	0.606528	0.128362	4.72512	2.29975e-06	0.00115625
ENSMUSG00000026383	733.683	-0.309866	0.0732614	-4.22959	2.34115e-05	0.00809233
ENSMUSG00000026475	2114.3	-0.64203	0.0749999	-8.56041	1.12466e-17	3.6208e-14
ENSMUSG00000026519	1936.41	-0.365928	0.0894268	-4.09193	4.27803e-05	0.0128231
ENSMUSG00000026730	910.767	-0.751658	0.169052	-4.44631	8.73559e-06	0.0035367
ENSMUSG00000026826	193.536	0.44324	0.130672	3.39201	0.000693819	0.0996666
ENSMUSG00000026841	447.712	0.377534	0.0870584	4.33656	1.44728e-05	0.00553137
ENSMUSG00000027015	352.103	0.402926	0.104831	3.84357	0.000121259	0.028844
ENSMUSG00000027199	1927.47	-0.253648	0.0626877	-4.04621	5.20538e-05	0.0147766
ENSMUSG00000027217	623.319	0.329047	0.0710973	4.62812	3.69001e-06	0.00177457
ENSMUSG00000027230	285.622	-0.788169	0.104855	-7.51675	5.61562e-14	1.19201e-10
ENSMUSG00000027419	6375.87	-0.190494	0.0459912	-4.14198	3.44326e-05	0.0108817
ENSMUSG00000027597	456.739	-0.323308	0.0839937	-3.8492	0.000118506	0.0284956
ENSMUSG00000027605	1255.87	-0.245603	0.0661971	-3.71017	0.000207119	0.0436371
ENSMUSG00000027994	110.149	-1.01084	0.131032	-7.71442	1.21533e-14	3.36069e-11
ENSMUSG00000027997	132.733	-0.493122	0.12697	-3.88378	0.000102845	0.0258539
ENSMUSG00000028172	278.671	0.39957	0.0975168	4.09745	4.17729e-05	0.0128231
ENSMUSG00000028341	507.241	-0.807737	0.153521	-5.26142	1.42946e-07	9.88202e-05
ENSMUSG00000028457	102.623	-0.557538	0.155599	-3.58316	0.000339463	0.0596
ENSMUSG00000028893	671.274	-0.234371	0.0653745	-3.58505	0.00033701	0.0596
ENSMUSG00000029219	104.163	1.3777	0.15488	8.89529	5.82673e-19	3.22248e-15
ENSMUSG00000029359	226.697	-0.473868	0.112955	-4.19522	2.72613e-05	0.00900111
ENSMUSG00000029999	2152.57	-0.344993	0.0874008	-3.94725	7.90526e-05	0.0215901
ENSMUSG00000030069	62.4877	-1.48823	0.25351	-5.87052	4.34436e-09	3.84424e-06
ENSMUSG00000030683	13049.4	-0.220599	0.064358	-3.42769	0.000608747	0.094836
ENSMUSG00000031111	4880.65	-0.187809	0.0549212	-3.4196	0.00062713	0.0963428
ENSMUSG00000031530	332.858	-0.696879	0.166991	-4.17315	3.00422e-05	0.00963179
ENSMUSG00000031549	96.0055	0.474837	0.127117	3.73543	0.000187397	0.0404791
ENSMUSG00000032128	54.0525	-1.78977	0.288677	-6.1999	5.64973e-10	6.24917e-07
ENSMUSG00000032228	2369.67	-0.286794	0.0637821	-4.49646	6.90938e-06	0.00311937
ENSMUSG00000032238	3226.07	-0.483896	0.10503	-4.60724	4.08046e-06	0.00192059
ENSMUSG00000032303	142.007	-0.560707	0.133834	-4.18956	2.795e-05	0.00909278
ENSMUSG00000032446	60.1502	1.56083	0.449827	3.46986	0.000520736	0.0834763
ENSMUSG00000032532	301.03	-0.619876	0.144873	-4.27877	1.8793e-05	0.0068154
ENSMUSG00000032841	1114.77	-0.376338	0.0877657	-4.28799	1.80295e-05	0.00664749
ENSMUSG00000032899	74.9442	-0.594799	0.123506	-4.81594	1.4651e-06	0.000790513
ENSMUSG00000033053	80.8671	0.495516	0.134827	3.67519	0.000237668	0.0473667
ENSMUSG00000033502	488.596	-0.576233	0.0938815	-6.13787	8.36337e-10	8.81021e-07
ENSMUSG00000033774	304.398	-0.629043	0.097376	-6.45994	1.04745e-10	1.36304e-07
ENSMUSG00000033948	597.837	-0.276098	0.0793231	-3.48068	0.000500137	0.0808699
ENSMUSG00000034009	53.2496	0.727128	0.213504	3.40569	0.000659974	0.0979862
ENSMUSG00000034295	1491.68	-0.324606	0.074861	-4.33612	1.45023e-05	0.00553137
ENSMUSG00000035237	477.705	-0.302847	0.0811056	-3.73399	0.000188471	0.0404791
ENSMUSG00000035441	1132.43	-0.33267	0.0966225	-3.44298	0.000575332	0.0909108
ENSMUSG00000035509	391.435	-0.522528	0.115678	-4.51708	6.26969e-06	0.00288954
ENSMUSG00000035681	2379.4	-0.276984	0.0768389	-3.60474	0.00031246	0.0566577
ENSMUSG00000035722	747.405	-0.348918	0.0924064	-3.7759	0.000159429	0.0359886
ENSMUSG00000036298	4614.98	-0.41512	0.08106	-5.12114	3.03689e-07	0.000186617
ENSMUSG00000036766	10033.2	-0.230191	0.0593265	-3.88007	0.000104427	0.0259564
ENSMUSG00000037143	294.159	0.310863	0.0815811	3.81048	0.000138697	0.0319609
ENSMUSG00000037771	5624.02	-0.603799	0.0696649	-8.66719	4.42901e-18	1.95957e-14
ENSMUSG00000037833	56.8337	-0.950196	0.184972	-5.13698	2.79189e-07	0.000176463
ENSMUSG00000038071	80.5565	-1.10863	0.20618	-5.37702	7.57297e-08	5.58431e-05
ENSMUSG00000038291	1574.72	-0.206464	0.05666	-3.64392	0.000268516	0.0503399
ENSMUSG00000038349	2396.88	-0.372946	0.088849	-4.19752	2.69851e-05	0.00900111
ENSMUSG00000038578	386.089	-0.511249	0.085661	-5.96829	2.39758e-09	2.20997e-06
ENSMUSG00000038775	127.08	-0.433516	0.125581	-3.45209	0.000556262	0.0885298
ENSMUSG00000039316	1762.7	-0.258949	0.0578319	-4.47761	7.54823e-06	0.00333866
ENSMUSG00000039552	1032.46	0.297951	0.0878886	3.3901	0.000698667	0.0997156
ENSMUSG00000039629	319.28	-0.442523	0.114732	-3.857	0.000114786	0.0279044
ENSMUSG00000039717	1825.31	0.247398	0.0727876	3.39891	0.000676561	0.099083
ENSMUSG00000039954	1000.87	-0.441085	0.0765207	-5.76426	8.20171e-09	6.71993e-06
ENSMUSG00000039994	139.359	-0.421894	0.107484	-3.92517	8.66688e-05	0.0230998
ENSMUSG00000040856	7273.85	-0.40335	0.0539177	-7.48084	7.38493e-14	1.36141e-10
ENSMUSG00000041329	28040.7	-0.148629	0.0436258	-3.4069	0.000657041	0.0979862
ENSMUSG00000041540	972.322	-0.291325	0.0818116	-3.56093	0.000369545	0.0638677
ENSMUSG00000042002	10.9375	-1.96303	0.328737	-5.97144	2.35169e-09	2.20997e-06
ENSMUSG00000042514	95.8714	0.564605	0.157357	3.58805	0.000333164	0.0594375
ENSMUSG00000043398	837.06	0.199599	0.0487862	4.09131	4.28944e-05	0.0128231
ENSMUSG00000043668	894.174	-0.291385	0.072018	-4.046	5.2101e-05	0.0147766
ENSMUSG00000044071	993.609	0.274525	0.0751714	3.652	0.000260211	0.0500555
ENSMUSG00000046546	1008.29	-0.533882	0.0834068	-6.40094	1.54423e-10	1.89785e-07
ENSMUSG00000046607	810.022	0.276019	0.074566	3.70168	0.000214177	0.0446984
ENSMUSG00000046922	130.986	0.522288	0.152971	3.4143	0.000639467	0.0969939
ENSMUSG00000048087	1286.63	0.274118	0.0751118	3.64946	0.000262789	0.0501156
ENSMUSG00000048538	266.585	-0.39118	0.0880063	-4.44491	8.793e-06	0.0035367
ENSMUSG00000049493	438.579	-0.363757	0.106548	-3.41401	0.000640137	0.0969939
ENSMUSG00000049630	437.549	-0.835079	0.127232	-6.56346	5.25738e-11	7.26898e-08
ENSMUSG00000049892	1089.61	-0.478801	0.107548	-4.45199	8.50782e-06	0.0035367
ENSMUSG00000049907	462.494	-0.612492	0.0815604	-7.50968	5.9272e-14	1.19201e-10
ENSMUSG00000050335	117.032	0.499234	0.128337	3.89002	0.000100234	0.0254871
ENSMUSG00000050447	689.125	-0.343684	0.0832142	-4.13011	3.62587e-05	0.0112974
ENSMUSG00000050558	869.573	-1.36934	0.118356	-11.5697	5.87147e-31	1.29889e-26
ENSMUSG00000050663	1124.56	0.358889	0.0850114	4.22166	2.42513e-05	0.00825364
ENSMUSG00000050711	30081.1	-0.199374	0.0566777	-3.51769	0.000435318	0.0724069
ENSMUSG00000051029	249.968	0.574988	0.117163	4.90759	9.22024e-07	0.000536764
ENSMUSG00000055653	1161.49	0.305592	0.0864641	3.53433	0.000408813	0.0695673
ENSMUSG00000055866	1450.86	-0.540514	0.0990931	-5.45461	4.90803e-08	3.87769e-05
ENSMUSG00000058620	18.1446	-1.1404	0.311048	-3.6663	0.000246083	0.0481757
ENSMUSG00000058624	5147.44	-0.387044	0.100778	-3.84057	0.000122751	0.0288883
ENSMUSG00000059708	1646.93	-0.343823	0.0916137	-3.75296	0.000174755	0.0390499
ENSMUSG00000063531	275.531	-0.616638	0.127806	-4.8248	1.40143e-06	0.000775063
ENSMUSG00000066196	218.386	0.381244	0.105223	3.62322	0.000290963	0.053639
ENSMUSG00000067604	111.177	-1.23713	0.161018	-7.68314	1.55241e-14	3.81582e-11
ENSMUSG00000070643	664.734	-0.360358	0.0886967	-4.06281	4.8486e-05	0.0143014
ENSMUSG00000071604	911.617	-0.212968	0.0577651	-3.68679	0.000227101	0.0465179
ENSMUSG00000071984	181.409	-0.528489	0.135484	-3.90076	9.5892e-05	0.0250583
ENSMUSG00000073771	195.064	0.39765	0.112832	3.52426	0.000424667	0.0717137
ENSMUSG00000073805	746.336	-0.328975	0.0657263	-5.00523	5.57957e-07	0.000333598
ENSMUSG00000074517	72.0626	-0.559054	0.155219	-3.6017	0.000316141	0.0568591
ENSMUSG00000074637	3065.52	-0.668986	0.0707227	-9.45928	3.1008e-21	2.28653e-17
ENSMUSG00000079466	272.652	0.636873	0.122602	5.19462	2.05142e-07	0.00013752
ENSMUSG00000082418	9.44455	1.21615	0.35799	3.39716	0.000680895	0.099083
ENSMUSG00000083674	96.0014	-0.527244	0.135198	-3.89977	9.62822e-05	0.0250583
ENSMUSG00000084897	9.39567	-1.46505	0.386778	-3.78784	0.000151963	0.0346569
ENSMUSG00000085224	139.389	0.605399	0.167828	3.60726	0.000309442	0.0565742
ENSMUSG00000087150	108.279	0.421269	0.123051	3.42352	0.000618161	0.0956291
ENSMUSG00000087211	157.414	-0.606749	0.127709	-4.75103	2.02384e-06	0.00106598
ENSMUSG00000093765	9.88107	-1.63605	0.479599	-3.4113	0.000646542	0.0972979
ENSMUSG00000096225	60.4471	0.952934	0.200805	4.74556	2.07931e-06	0.00106973
ENSMUSG00000099839	59.5481	0.699354	0.197246	3.54559	0.00039173	0.0671771
ENSMUSG00000100334	7.7558	-1.69979	0.438572	-3.87575	0.000106297	0.0261279
ENSMUSG00000102752	297.911	-0.480813	0.0983907	-4.88678	1.02501e-06	0.000581418
ENSMUSG00000102869	39790.3	-0.157391	0.0400895	-3.926	8.63713e-05	0.0230998
ENSMUSG00000109780	77.5099	0.485084	0.131922	3.67705	0.000235943	0.0473667

## Sheet: CT12
ensemblID	baseMean	log2FoldChange	lfcSE	stat	pvalue	padj
ENSMUSG00000001334	1537.79	-0.31449	0.0745626	-4.2178	2.46702e-05	0.0106585
ENSMUSG00000002688	641.877	-0.279846	0.0631069	-4.43448	9.22964e-06	0.00485518
ENSMUSG00000003476	136.806	-0.640594	0.129411	-4.95009	7.41808e-07	0.000572305
ENSMUSG00000008090	632.824	-0.301797	0.0702176	-4.29802	1.72327e-05	0.00774359
ENSMUSG00000008318	919.762	-0.367475	0.0726925	-5.0552	4.29942e-07	0.000371505
ENSMUSG00000009376	199.998	0.479137	0.113784	4.21092	2.5433e-05	0.0107726
ENSMUSG00000011171	795.155	-0.808745	0.106055	-7.62573	2.42653e-14	8.73631e-11
ENSMUSG00000018698	952.27	-0.441528	0.097102	-4.54705	5.4402e-06	0.00309261
ENSMUSG00000019577	378.49	0.443495	0.113318	3.91371	9.08888e-05	0.0321866
ENSMUSG00000019772	2240.09	-1.21604	0.137603	-8.83731	9.80531e-19	4.23629e-15
ENSMUSG00000019876	631.698	-0.455892	0.0871751	-5.22962	1.69863e-07	0.000174733
ENSMUSG00000020123	318.752	-0.546136	0.103619	-5.27062	1.35962e-07	0.000146853
ENSMUSG00000020182	1770.07	-0.354642	0.0609903	-5.81473	6.0733e-09	1.19269e-05
ENSMUSG00000020734	1321.1	-0.403895	0.107715	-3.74965	0.000177085	0.0570694
ENSMUSG00000021099	982.91	-0.376466	0.0930079	-4.04768	5.17286e-05	0.020513
ENSMUSG00000021478	410.532	-0.464503	0.104872	-4.42922	9.45745e-06	0.00485518
ENSMUSG00000021680	124.231	-1.10897	0.119909	-9.24845	2.27779e-20	1.64016e-16
ENSMUSG00000022860	562.884	-0.361846	0.0769475	-4.7025	2.56991e-06	0.00179081
ENSMUSG00000024486	434.776	-0.375931	0.0670757	-5.60458	2.08761e-08	2.82174e-05
ENSMUSG00000025477	1485.38	-0.174326	0.0469216	-3.71527	0.000202991	0.0592568
ENSMUSG00000026247	3446.77	0.531269	0.128319	4.14023	3.46953e-05	0.0141413
ENSMUSG00000026475	2114.3	-0.339634	0.0763487	-4.44846	8.64883e-06	0.0046708
ENSMUSG00000026730	910.767	-0.684157	0.169118	-4.04543	5.22275e-05	0.020513
ENSMUSG00000026841	447.712	0.380843	0.0865138	4.4021	1.07207e-05	0.00514641
ENSMUSG00000027015	352.103	0.474145	0.103496	4.5813	4.62083e-06	0.00277276
ENSMUSG00000027217	623.319	0.390774	0.0716354	5.45504	4.89629e-08	5.56682e-05
ENSMUSG00000027230	285.622	-0.575907	0.11209	-5.13788	2.77855e-07	0.000272829
ENSMUSG00000027597	456.739	-0.561836	0.0825505	-6.80597	1.0037e-11	3.09743e-08
ENSMUSG00000027977	485.421	0.369263	0.0941864	3.92055	8.83469e-05	0.0318078
ENSMUSG00000027994	110.149	-0.746382	0.13111	-5.69279	1.24982e-08	2.07682e-05
ENSMUSG00000028031	38.6426	-0.745439	0.208005	-3.58376	0.000338684	0.0870982
ENSMUSG00000028179	67.9514	-0.526483	0.146133	-3.60278	0.000314838	0.0829405
ENSMUSG00000028893	671.274	-0.22855	0.064407	-3.54853	0.000387386	0.0947847
ENSMUSG00000029123	507.453	-0.281231	0.0698651	-4.02535	5.68914e-05	0.0219459
ENSMUSG00000029219	104.163	0.867509	0.152758	5.67898	1.355e-08	2.09076e-05
ENSMUSG00000029334	392.286	-0.384254	0.0759571	-5.05883	4.21838e-07	0.000371505
ENSMUSG00000029359	226.697	-0.423572	0.114931	-3.68545	0.000228303	0.0657574
ENSMUSG00000030096	4793.65	0.242447	0.0679892	3.56597	0.000362516	0.0921302
ENSMUSG00000030137	154.127	-0.53504	0.0928206	-5.76424	8.20243e-09	1.47657e-05
ENSMUSG00000032128	54.0525	-1.89405	0.289749	-6.53685	6.28261e-11	1.35717e-07
ENSMUSG00000032291	15.2635	-1.33631	0.311218	-4.29379	1.75648e-05	0.00774359
ENSMUSG00000033502	488.596	-0.40505	0.0936158	-4.32673	1.51341e-05	0.00695588
ENSMUSG00000033774	304.398	-0.422746	0.0926521	-4.56273	5.04925e-06	0.00294794
ENSMUSG00000034009	53.2496	0.811198	0.206232	3.93342	8.3745e-05	0.030662
ENSMUSG00000034295	1491.68	-0.281448	0.0746014	-3.7727	0.000161493	0.0536702
ENSMUSG00000035237	477.705	-0.28516	0.0802519	-3.55331	0.000380412	0.0947847
ENSMUSG00000035778	196.424	0.410132	0.0942935	4.34953	1.3643e-05	0.00640687
ENSMUSG00000036390	233.311	-0.341741	0.0915444	-3.73306	0.000189169	0.0583776
ENSMUSG00000037771	5624.02	-0.705149	0.0695188	-10.1433	3.5499e-24	3.83425e-20
ENSMUSG00000038071	80.5565	-1.11209	0.198432	-5.60438	2.08999e-08	2.82174e-05
ENSMUSG00000038569	188.175	0.367758	0.103795	3.5431	0.000395446	0.0947847
ENSMUSG00000038578	386.089	-0.37703	0.0855784	-4.40567	1.05457e-05	0.00514641
ENSMUSG00000040856	7273.85	-0.202278	0.0539514	-3.74926	0.000177357	0.0570694
ENSMUSG00000040945	2841.13	-0.133764	0.0365239	-3.66235	0.000249907	0.0710329
ENSMUSG00000042002	10.9375	-1.97942	0.439206	-4.50683	6.58031e-06	0.00364482
ENSMUSG00000042655	57.5345	-0.697395	0.191278	-3.64598	0.000266372	0.0728375
ENSMUSG00000046500	24.1818	-0.877877	0.219115	-4.00646	6.1635e-05	0.0233586
ENSMUSG00000046546	1008.29	-0.29838	0.0818002	-3.64767	0.00026463	0.0728375
ENSMUSG00000048538	266.585	-0.323532	0.0846009	-3.82421	0.00013119	0.0442807
ENSMUSG00000049112	162.773	-0.587823	0.128073	-4.58975	4.43771e-06	0.00277276
ENSMUSG00000049630	437.549	-0.585158	0.127657	-4.58383	4.56525e-06	0.00277276
ENSMUSG00000049892	1089.61	-0.387797	0.103522	-3.74604	0.000179646	0.0570694
ENSMUSG00000050447	689.125	-0.420733	0.0827705	-5.08313	3.71274e-07	0.000348707
ENSMUSG00000050558	869.573	-1.05802	0.117269	-9.02215	1.8444e-19	9.96066e-16
ENSMUSG00000050663	1124.56	0.464657	0.0851445	5.45728	4.83486e-08	5.56682e-05
ENSMUSG00000050711	30081.1	-0.237702	0.0566572	-4.19544	2.72346e-05	0.0113139
ENSMUSG00000053279	1548.79	-0.335088	0.0915862	-3.65872	0.00025348	0.0711127
ENSMUSG00000054256	1400.17	-0.175663	0.0485702	-3.61667	0.000298414	0.0795844
ENSMUSG00000055003	2550.63	-0.197776	0.0560415	-3.52911	0.000416962	0.0979045
ENSMUSG00000055027	187	-0.458438	0.0969946	-4.72642	2.28508e-06	0.00164541
ENSMUSG00000055116	744.437	-0.213366	0.0571339	-3.73449	0.0001881	0.0583776
ENSMUSG00000055653	1161.49	0.437262	0.0869943	5.02633	4.99963e-07	0.000415392
ENSMUSG00000056296	1647.87	-0.33333	0.0895143	-3.72376	0.000196276	0.0588883
ENSMUSG00000057156	636.198	-0.200117	0.056787	-3.52399	0.000425093	0.098551
ENSMUSG00000063531	275.531	-0.815746	0.12448	-6.55323	5.6306e-11	1.35147e-07
ENSMUSG00000064284	185.871	-0.369823	0.0929603	-3.97829	6.94123e-05	0.0258525
ENSMUSG00000067604	111.177	-1.06324	0.16193	-6.56601	5.16808e-11	1.35147e-07
ENSMUSG00000073805	746.336	-0.315176	0.0646756	-4.87318	1.09813e-06	0.000817997
ENSMUSG00000074517	72.0626	-0.567575	0.152298	-3.72675	0.000193968	0.0588883
ENSMUSG00000074637	3065.52	-0.882178	0.070755	-12.4681	1.1149e-35	2.4084e-31
ENSMUSG00000074649	1460.49	-0.242943	0.0549081	-4.42455	9.66451e-06	0.00485518
ENSMUSG00000079056	1769.05	-0.243829	0.0623706	-3.90936	9.25418e-05	0.0322434
ENSMUSG00000079466	272.652	0.452562	0.121741	3.71742	0.000201267	0.0592568
ENSMUSG00000079495	47.3286	-0.691979	0.149497	-4.62872	3.67934e-06	0.00240852
ENSMUSG00000082605	10.1254	1.56745	0.433391	3.61671	0.000298373	0.0795844
ENSMUSG00000086567	332.222	-0.481339	0.136925	-3.51534	0.000439193	0.0998679
ENSMUSG00000087502	27.2161	0.842727	0.239298	3.52167	0.00042884	0.098551
ENSMUSG00000095105	35.6408	-0.642523	0.181373	-3.54254	0.000396289	0.0947847
ENSMUSG00000098488	24.3912	1.6624	0.332736	4.99617	5.84816e-07	0.000467896
ENSMUSG00000099839	59.5481	0.688803	0.191523	3.59646	0.000322583	0.0839572
ENSMUSG00000102752	297.911	-0.453638	0.0978133	-4.6378	3.52136e-06	0.00237714
ENSMUSG00000102869	39790.3	-0.220165	0.0400641	-5.49532	3.90003e-08	4.95579e-05
ENSMUSG00000105265	2779.64	0.390291	0.100722	3.87494	0.000106649	0.0365687
ENSMUSG00000108503	284.285	-0.389701	0.109731	-3.55144	0.000383128	0.0947847
ENSMUSG00000110386	12.2841	-1.21176	0.342252	-3.54055	0.000399287	0.0947847

## Sheet: CT18
ensemblID	baseMean	log2FoldChange	lfcSE	stat	pvalue	padj
ENSMUSG00000000214	650.9	0.506141	0.126048	4.01547	5.93276e-05	0.0174993
ENSMUSG00000002688	641.877	-0.36315	0.0669623	-5.4232	5.85412e-08	6.1669e-05
ENSMUSG00000004952	732.1	-0.426607	0.105501	-4.04362	5.26328e-05	0.0166335
ENSMUSG00000005125	4169.33	-0.266474	0.0781085	-3.41159	0.000645861	0.0874525
ENSMUSG00000006204	29.9613	-1.11882	0.257823	-4.33948	1.42822e-05	0.005543
ENSMUSG00000006476	4869.5	-0.266312	0.0701834	-3.79452	0.000147932	0.0324636
ENSMUSG00000008318	919.762	-0.275388	0.0741787	-3.71249	0.000205231	0.0403644
ENSMUSG00000011171	795.155	-1.13687	0.107064	-10.6185	2.44388e-26	1.80211e-22
ENSMUSG00000013698	20913.2	-0.144546	0.0396417	-3.64632	0.000266021	0.0478449
ENSMUSG00000014748	1259.61	-0.175847	0.0503179	-3.49472	0.000474566	0.0744564
ENSMUSG00000015396	1919.01	0.229282	0.0638654	3.59009	0.000330569	0.0571317
ENSMUSG00000015812	124.167	0.739013	0.169779	4.35279	1.34417e-05	0.00549424
ENSMUSG00000015850	605.92	-0.39895	0.116979	-3.41045	0.000648561	0.0874525
ENSMUSG00000017002	26.6066	0.987251	0.254654	3.87683	0.000105827	0.0261122
ENSMUSG00000017009	3278.33	-0.392429	0.0879557	-4.46166	8.1326e-06	0.00374811
ENSMUSG00000017734	2118.65	-0.300991	0.0817115	-3.68359	0.000229974	0.0434828
ENSMUSG00000017756	1047.7	-0.475619	0.107826	-4.411	1.02896e-05	0.00446326
ENSMUSG00000017858	1062.07	0.194567	0.0569662	3.41548	0.000636695	0.0874525
ENSMUSG00000017978	3339.17	-0.28405	0.0690098	-4.11608	3.85377e-05	0.0133208
ENSMUSG00000018698	952.27	-0.78948	0.0977158	-8.07934	6.51163e-16	1.60056e-12
ENSMUSG00000019558	2757.7	-0.208294	0.0442929	-4.70265	2.56809e-06	0.00149503
ENSMUSG00000019772	2240.09	-1.39184	0.13825	-10.0676	7.68461e-24	4.24997e-20
ENSMUSG00000019876	631.698	-0.707571	0.0872432	-8.11033	5.04817e-16	1.39595e-12
ENSMUSG00000019990	1689.03	-0.281766	0.082363	-3.42103	0.000623839	0.086796
ENSMUSG00000020027	219.238	-0.710001	0.170909	-4.15426	3.26349e-05	0.0116443
ENSMUSG00000020123	318.752	-0.906676	0.103549	-8.75603	2.02256e-18	8.94861e-15
ENSMUSG00000020140	71.6237	-0.74769	0.163844	-4.56343	5.03249e-06	0.00265069
ENSMUSG00000020182	1770.07	-0.314169	0.06197	-5.0697	3.98435e-07	0.000275443
ENSMUSG00000020732	116.984	-0.694431	0.161299	-4.30523	1.66812e-05	0.00636245
ENSMUSG00000020734	1321.1	-0.585961	0.108758	-5.38775	7.13448e-08	7.17404e-05
ENSMUSG00000020844	1187.24	-0.238202	0.0704468	-3.38131	0.000721421	0.09172
ENSMUSG00000020953	453.92	-0.435883	0.108255	-4.02646	5.66233e-05	0.0171592
ENSMUSG00000021099	982.91	-0.641482	0.0943921	-6.79593	1.07619e-11	2.16432e-08
ENSMUSG00000021207	9.39675	-2.04151	0.4243	-4.81147	1.49822e-06	0.00094696
ENSMUSG00000021478	410.532	-0.564229	0.10935	-5.15985	2.47153e-07	0.000202501
ENSMUSG00000021541	534.197	0.236759	0.0655351	3.61271	0.000303012	0.0532003
ENSMUSG00000021680	124.231	-0.645805	0.122633	-5.26616	1.39304e-07	0.000133986
ENSMUSG00000021846	1073.78	-0.264814	0.0591054	-4.48036	7.45165e-06	0.00350735
ENSMUSG00000022096	1353.19	-0.53624	0.140984	-3.80355	0.000142637	0.031873
ENSMUSG00000022212	1849.8	0.356503	0.101715	3.5049	0.000456775	0.0737575
ENSMUSG00000022265	5160.88	-0.109459	0.031272	-3.50021	0.00046489	0.0739878
ENSMUSG00000022860	562.884	-0.3547	0.0780156	-4.54652	5.45396e-06	0.00280587
ENSMUSG00000023192	316.486	0.318166	0.0928729	3.42582	0.000612936	0.086533
ENSMUSG00000023236	6680.1	0.488932	0.145384	3.36304	0.000770886	0.0968951
ENSMUSG00000023964	1568.81	0.389784	0.103016	3.78371	0.00015451	0.0335105
ENSMUSG00000024055	292.69	-0.360843	0.0975487	-3.6991	0.000216364	0.0416209
ENSMUSG00000024164	259.983	-0.727142	0.186862	-3.89133	9.96943e-05	0.0256446
ENSMUSG00000024197	846.481	-0.373721	0.0980013	-3.81343	0.000137052	0.0312564
ENSMUSG00000024295	8.85929	-1.65367	0.43586	-3.79404	0.000148216	0.0324636
ENSMUSG00000025324	438.207	-0.377528	0.104457	-3.61421	0.00030127	0.0532003
ENSMUSG00000025931	6822.27	-0.328972	0.0840667	-3.91323	9.10695e-05	0.0237017
ENSMUSG00000026173	819.929	-0.22575	0.0673374	-3.35253	0.000800778	0.0984156
ENSMUSG00000026185	9555.83	-0.264833	0.0722766	-3.66416	0.000248149	0.0449964
ENSMUSG00000026247	3446.77	0.654551	0.128372	5.09887	3.41687e-07	0.000260648
ENSMUSG00000026475	2114.3	-0.436229	0.0781935	-5.57884	2.42123e-08	2.67812e-05
ENSMUSG00000026527	873.729	0.196226	0.0575048	3.41234	0.000644074	0.0874525
ENSMUSG00000026737	3181.75	-0.176616	0.052578	-3.35913	0.000781876	0.0971723
ENSMUSG00000026841	447.712	0.511552	0.0892149	5.73394	9.81263e-09	1.20597e-05
ENSMUSG00000027199	1927.47	-0.21855	0.0630289	-3.46746	0.000525401	0.0807147
ENSMUSG00000027217	623.319	0.371218	0.0732117	5.07047	3.96828e-07	0.000275443
ENSMUSG00000027487	252.117	0.409285	0.115304	3.54962	0.000385783	0.0646538
ENSMUSG00000027605	1255.87	-0.230854	0.0673674	-3.4268	0.00061075	0.086533
ENSMUSG00000027994	110.149	-0.6384	0.146917	-4.34531	1.39082e-05	0.00549424
ENSMUSG00000028172	278.671	0.394337	0.0966983	4.07801	4.54219e-05	0.0147768
ENSMUSG00000028341	507.241	-0.536611	0.156307	-3.43305	0.000596829	0.0862945
ENSMUSG00000028457	102.623	-0.609771	0.163815	-3.72232	0.000197397	0.0393407
ENSMUSG00000028488	4439.41	0.194928	0.0486875	4.00366	6.23699e-05	0.0179188
ENSMUSG00000029055	2026.9	-0.416037	0.0937079	-4.43972	9.00768e-06	0.00398536
ENSMUSG00000029219	104.163	1.28339	0.157698	8.13828	4.00925e-16	1.26704e-12
ENSMUSG00000029334	392.286	-0.379804	0.076199	-4.98437	6.21627e-07	0.000416716
ENSMUSG00000029595	382.728	0.439452	0.131278	3.34749	0.000815478	0.0991209
ENSMUSG00000029999	2152.57	-0.348975	0.0881535	-3.95871	7.53547e-05	0.0205802
ENSMUSG00000030137	154.127	-0.5594	0.0931312	-6.00658	1.89472e-09	2.79434e-06
ENSMUSG00000030494	434.301	-0.347017	0.0902497	-3.84508	0.000120513	0.0292966
ENSMUSG00000031066	10206.9	0.128276	0.0323241	3.96843	7.23483e-05	0.0202594
ENSMUSG00000031212	805.558	0.633228	0.172299	3.67518	0.000237685	0.0441854
ENSMUSG00000031297	911.176	0.289494	0.069475	4.16688	3.08793e-05	0.0111986
ENSMUSG00000031340	2357.52	0.424943	0.115253	3.68704	0.000226877	0.0432671
ENSMUSG00000031488	157.466	-0.407145	0.115487	-3.52545	0.000422771	0.0694556
ENSMUSG00000032060	4107.71	-0.28421	0.0838313	-3.39026	0.000698266	0.0899825
ENSMUSG00000032128	54.0525	-1.15576	0.315412	-3.66427	0.000248042	0.0449964
ENSMUSG00000032494	31.2478	-1.068	0.302356	-3.53228	0.000411999	0.0685282
ENSMUSG00000032532	301.03	-0.499036	0.145339	-3.43361	0.0005956	0.0862945
ENSMUSG00000032841	1114.77	-0.401746	0.0886193	-4.53339	5.80449e-06	0.00291834
ENSMUSG00000033502	488.596	-0.590051	0.0959746	-6.14799	7.8471e-10	1.23995e-06
ENSMUSG00000033685	2624.58	-0.300177	0.087561	-3.4282	0.000607593	0.086533
ENSMUSG00000033774	304.398	-0.381133	0.0939353	-4.0574	4.96218e-05	0.0159092
ENSMUSG00000034009	53.2496	0.889139	0.206882	4.2978	1.72501e-05	0.00646792
ENSMUSG00000034295	1491.68	-0.323198	0.0756271	-4.27357	1.92365e-05	0.00709249
ENSMUSG00000034903	752.871	-0.333467	0.0991162	-3.3644	0.000767099	0.0968951
ENSMUSG00000035711	141.182	-0.470725	0.133548	-3.52477	0.000423855	0.0694556
ENSMUSG00000036022	396.072	-0.515903	0.136906	-3.76831	0.000164355	0.0352996
ENSMUSG00000036036	680.229	0.307611	0.0905169	3.39838	0.000677854	0.0899825
ENSMUSG00000036198	4550.6	0.271853	0.0673621	4.03569	5.4441e-05	0.0169626
ENSMUSG00000036242	1299.89	-0.283402	0.0755612	-3.75063	0.000176389	0.0371204
ENSMUSG00000036528	413.145	-0.285156	0.0832919	-3.42357	0.000618037	0.086533
ENSMUSG00000036777	1886	-0.453662	0.117047	-3.87589	0.000106234	0.0261122
ENSMUSG00000037010	816.499	-0.289463	0.0760227	-3.80759	0.000140327	0.0316766
ENSMUSG00000037071	12396.6	-0.33977	0.0729857	-4.6553	3.23514e-06	0.00178919
ENSMUSG00000037188	21.0672	0.897216	0.260647	3.44227	0.000576859	0.0850751
ENSMUSG00000037239	1706.37	0.280318	0.0645018	4.34589	1.38711e-05	0.00549424
ENSMUSG00000037418	136.067	0.422172	0.120982	3.48955	0.000483834	0.0748488
ENSMUSG00000037482	22.565	-0.923474	0.264588	-3.49023	0.000482612	0.0748488
ENSMUSG00000037578	65.199	-1.25301	0.319546	-3.92121	8.81054e-05	0.0237017
ENSMUSG00000037771	5624.02	-0.551151	0.0696959	-7.90794	2.61686e-15	5.78902e-12
ENSMUSG00000037833	56.8337	-0.905851	0.200932	-4.50824	6.53665e-06	0.00321342
ENSMUSG00000037946	712.522	-0.364749	0.0978313	-3.72835	0.000192741	0.0387619
ENSMUSG00000038071	80.5565	-1.43229	0.214485	-6.67784	2.4249e-11	4.47031e-08
ENSMUSG00000038156	4160.77	-0.225827	0.0468413	-4.8211	1.4277e-06	0.000928929
ENSMUSG00000038264	1274.12	-0.214195	0.0622052	-3.44336	0.000574539	0.0850751
ENSMUSG00000038349	2396.88	-0.320501	0.0890356	-3.5997	0.000318589	0.0554948
ENSMUSG00000038530	3474.07	0.325459	0.0745257	4.36707	1.25926e-05	0.00535717
ENSMUSG00000038578	386.089	-0.406868	0.0916238	-4.44064	8.96934e-06	0.00398536
ENSMUSG00000038718	506.428	0.37249	0.0951383	3.91525	9.031e-05	0.0237017
ENSMUSG00000038775	127.08	-0.458053	0.132877	-3.44719	0.00056645	0.0850751
ENSMUSG00000039620	423.278	-0.397737	0.0772153	-5.15101	2.59089e-07	0.000204699
ENSMUSG00000039954	1000.87	-0.394739	0.0775884	-5.08761	3.62612e-07	0.00026739
ENSMUSG00000040260	3509.92	-0.320215	0.0912849	-3.50786	0.000451726	0.0734786
ENSMUSG00000040616	243.38	-0.48082	0.101106	-4.75558	1.9788e-06	0.00121597
ENSMUSG00000041362	2028.41	-0.242598	0.0647179	-3.74854	0.000177867	0.0371204
ENSMUSG00000041380	3090.01	0.262933	0.0775421	3.39085	0.000696769	0.0899825
ENSMUSG00000041696	138.176	-0.473402	0.126871	-3.73137	0.000190441	0.0386508
ENSMUSG00000042002	10.9375	-1.92647	0.541297	-3.55898	0.0003723	0.0628705
ENSMUSG00000042258	444.976	0.358454	0.0957353	3.74422	0.000180956	0.0371852
ENSMUSG00000042514	95.8714	0.635771	0.160339	3.96518	7.33411e-05	0.0202806
ENSMUSG00000044071	993.609	0.305964	0.0759123	4.0305	5.56585e-05	0.0171011
ENSMUSG00000045471	282.986	-1.5388	0.453269	-3.3949	0.000686525	0.0899825
ENSMUSG00000045671	1697.41	0.185788	0.0474491	3.91551	9.02121e-05	0.0237017
ENSMUSG00000046027	154.777	-0.392828	0.106875	-3.67558	0.000237311	0.0441854
ENSMUSG00000046240	4561.94	-0.136829	0.0391362	-3.49623	0.000471879	0.0744564
ENSMUSG00000046546	1008.29	-0.476329	0.0835277	-5.70264	1.17964e-08	1.37347e-05
ENSMUSG00000047246	234.185	-0.336148	0.0991667	-3.38973	0.00069962	0.0899825
ENSMUSG00000047904	334.677	0.410739	0.105886	3.87906	0.00010486	0.0261122
ENSMUSG00000048087	1286.63	0.304584	0.0757789	4.01938	5.83503e-05	0.0174436
ENSMUSG00000048482	411.592	0.516036	0.150046	3.4392	0.000583446	0.0854768
ENSMUSG00000048538	266.585	-0.298015	0.0889515	-3.35031	0.000807201	0.098657
ENSMUSG00000049281	4218.37	0.195255	0.0510646	3.82369	0.000131469	0.0309401
ENSMUSG00000049866	3394.89	0.178531	0.0523721	3.40889	0.000652276	0.0874525
ENSMUSG00000049892	1089.61	-0.624565	0.104984	-5.94915	2.69538e-09	3.7267e-06
ENSMUSG00000049907	462.494	-0.374631	0.0934894	-4.0072	6.14419e-05	0.0178844
ENSMUSG00000050447	689.125	-0.300253	0.0840604	-3.57187	0.000354441	0.0603149
ENSMUSG00000050558	869.573	-1.29812	0.118876	-10.92	9.25331e-28	2.04702e-23
ENSMUSG00000050663	1124.56	0.317751	0.0856681	3.70909	0.000208007	0.0403644
ENSMUSG00000050965	3255.41	-0.355256	0.0867578	-4.09481	4.22523e-05	0.0142948
ENSMUSG00000051029	249.968	0.727764	0.118202	6.15693	7.41693e-10	1.23995e-06
ENSMUSG00000053279	1548.79	-0.377588	0.0923837	-4.08717	4.36663e-05	0.0144177
ENSMUSG00000054582	25.1239	-0.924795	0.249195	-3.71113	0.000206334	0.0403644
ENSMUSG00000055653	1161.49	0.327565	0.0870466	3.7631	0.000167823	0.0356979
ENSMUSG00000056296	1647.87	-0.424311	0.0903801	-4.69474	2.66952e-06	0.00151423
ENSMUSG00000058655	5578.2	0.171549	0.0419163	4.09265	4.26479e-05	0.0142948
ENSMUSG00000059708	1646.93	-0.399603	0.0916042	-4.36228	1.28714e-05	0.00537249
ENSMUSG00000060639	137.732	-0.547058	0.156246	-3.50125	0.000463074	0.0739878
ENSMUSG00000062098	3425.1	0.27816	0.0728586	3.81781	0.000134643	0.0310269
ENSMUSG00000063260	1084.66	-0.821182	0.244376	-3.36032	0.00077852	0.0971723
ENSMUSG00000064065	432.202	0.359437	0.0898854	3.99883	6.36559e-05	0.0180538
ENSMUSG00000066705	6864.73	0.245684	0.0713004	3.44576	0.000569451	0.0850751
ENSMUSG00000067604	111.177	-1.47969	0.171143	-8.64591	5.33782e-18	1.96805e-14
ENSMUSG00000068696	537.824	-0.308236	0.089082	-3.46014	0.000539893	0.0818049
ENSMUSG00000068854	343.389	-0.306982	0.0915089	-3.35467	0.000794586	0.0982002
ENSMUSG00000070643	664.734	-0.416426	0.0897908	-4.63773	3.5225e-06	0.0019006
ENSMUSG00000071369	1142.1	-0.258077	0.0761116	-3.39078	0.000696949	0.0899825
ENSMUSG00000073774	20.0506	1.33713	0.283679	4.71353	2.43458e-06	0.00145562
ENSMUSG00000073805	746.336	-0.255323	0.0668699	-3.8182	0.000134426	0.0310269
ENSMUSG00000074637	3065.52	-0.757182	0.0708855	-10.6818	1.23889e-26	1.37033e-22
ENSMUSG00000074796	48.3489	-0.581913	0.170412	-3.41475	0.000638401	0.0874525
ENSMUSG00000075307	24.6137	0.832683	0.245155	3.39656	0.000682382	0.0899825
ENSMUSG00000078137	82.8491	-0.730332	0.162879	-4.4839	7.32906e-06	0.00350735
ENSMUSG00000078816	550.264	0.302055	0.0844411	3.57711	0.000347411	0.0595769
ENSMUSG00000079466	272.652	0.657577	0.12606	5.21639	1.82439e-07	0.000168163
ENSMUSG00000083674	96.0014	-0.443889	0.131087	-3.38622	0.000708635	0.0906152
ENSMUSG00000085224	139.389	0.625598	0.173051	3.61511	0.000300221	0.0532003
ENSMUSG00000087211	157.414	-0.766713	0.13226	-5.79701	6.75085e-09	8.78484e-06
ENSMUSG00000090061	472.549	0.433728	0.111568	3.88758	0.00010125	0.0257454
ENSMUSG00000093765	9.88107	-1.61722	0.422372	-3.82889	0.000128722	0.0306193
ENSMUSG00000095105	35.6408	-0.843131	0.20433	-4.12633	3.68604e-05	0.0129433
ENSMUSG00000096225	60.4471	0.980954	0.188702	5.19843	2.00975e-07	0.000176681
ENSMUSG00000097705	13.486	-1.21515	0.350747	-3.46447	0.000531274	0.081054
ENSMUSG00000098128	51.811	0.559047	0.163245	3.42459	0.000615728	0.086533
ENSMUSG00000099839	59.5481	0.744748	0.198949	3.74341	0.000181539	0.0371852
ENSMUSG00000102752	297.911	-0.520203	0.100186	-5.19235	2.07653e-07	0.000176681
ENSMUSG00000102869	39790.3	-0.14729	0.0401214	-3.6711	0.000241509	0.0445223
ENSMUSG00000104415	117	-0.563962	0.146785	-3.84208	0.000121995	0.0293344
