# Supplementary material for: RNA-sequencing data highlighting the time-of-day-dependent transcriptome of the central circadian pacemaker in Sox2-deficient mice
Source: Data Brief. 2019 Apr 8;24:103909. doi: 10.1016/j.dib.2019.103909 (PMC6488738; doi:10.1016/j.dib.2019.103909)
Supplement: Supplementary file 5 — Multimedia component 5 [file mmc5.xlsx]

## Sheet: INFO
Data S4
STRING: Network analysis of DEGs

## Sheet: string_network
#node1	node2	node1_string_internal_id	node2_string_internal_id	node1_external_id	node2_external_id	neighborhood_on_chromosome	gene_fusion	phylogenetic_cooccurrence	homology	coexpression	experimentally_determined_interaction	database_annotated	automated_textmining	combined_score
Aldh1a1	Acss2	2107723	2097427	10090.ENSMUSP00000084918	10090.ENSMUSP00000029135	0.069	0	0	0	0.228	0.07	0.484	0.239	0.689
Aldh1a1	Akr1c21	2107723	2095236	10090.ENSMUSP00000084918	10090.ENSMUSP00000021628	0	0	0	0	0.068	0.046	0.484	0.146	0.555
Aldh1a1	Ddc	2107723	2105070	10090.ENSMUSP00000084918	10090.ENSMUSP00000068525	0	0	0	0	0.127	0.101	0.279	0.289	0.544
Aldh1a1	Slc7a3	2107723	2105910	10090.ENSMUSP00000084918	10090.ENSMUSP00000073582	0.068	0	0	0	0.053	0	0.344	0.155	0.445
Aldh1a1	Slc12a7	2107723	2094465	10090.ENSMUSP00000084918	10090.ENSMUSP00000017900	0.068	0	0	0	0.053	0	0.344	0.155	0.445
Aldh1a1	Lgr5	2107723	2094842	10090.ENSMUSP00000084918	10090.ENSMUSP00000020350	0	0	0	0	0	0	0	0.419	0.419
Apln	C3	2101387	2096155	10090.ENSMUSP00000046012	10090.ENSMUSP00000024988	0	0	0	0	0	0	0.9	0.127	0.908
Atp8b5	Pcsk2	2111015	2097342	10090.ENSMUSP00000103575	10090.ENSMUSP00000028905	0	0	0	0	0.125	0.334	0	0.132	0.449
B3gat2	Gpc3	2104814	2104479	10090.ENSMUSP00000066582	10090.ENSMUSP00000064131	0	0	0	0	0	0	0.9	0.069	0.903
B3gat2	Sdc4	2104814	2094404	10090.ENSMUSP00000066582	10090.ENSMUSP00000017153	0	0	0	0	0	0	0.9	0	0.9
Calcr	Vip	2106192	2094702	10090.ENSMUSP00000075070	10090.ENSMUSP00000019906	0	0	0	0	0.05	0.077	0.9	0.109	0.911
Calcr	Vipr2	2106192	2094102	10090.ENSMUSP00000075070	10090.ENSMUSP00000011315	0	0	0	0.74	0.042	0	0.9	0.15	0.903
Calcr	Drd1a	2106192	2095338	10090.ENSMUSP00000075070	10090.ENSMUSP00000021932	0	0	0	0	0.049	0.048	0.9	0.063	0.903
Cck	Avpr1a	2099364	2094833	10090.ENSMUSP00000035120	10090.ENSMUSP00000020323	0	0	0	0	0	0.062	0.9	0.371	0.935
Cck	Tacr3	2099364	2097660	10090.ENSMUSP00000035120	10090.ENSMUSP00000029822	0	0	0	0	0.055	0	0.9	0.322	0.93
Cck	Prok2	2099364	2098391	10090.ENSMUSP00000035120	10090.ENSMUSP00000032152	0	0	0	0	0	0	0.9	0	0.9
Cck	Vip	2099364	2094702	10090.ENSMUSP00000035120	10090.ENSMUSP00000019906	0	0	0	0	0.053	0	0	0.61	0.615
Cck	Drd1a	2099364	2095338	10090.ENSMUSP00000035120	10090.ENSMUSP00000021932	0	0	0	0	0	0.062	0	0.402	0.415
Cdc14a	Plk2	2108079	2095427	10090.ENSMUSP00000087950	10090.ENSMUSP00000022212	0	0	0	0	0.118	0.755	0	0.558	0.896
Creb3l1	Prkd1	2097267	2093412	10090.ENSMUSP00000028663	10090.ENSMUSP00000002765	0	0	0	0	0	0	0.8	0	0.8
Crhbp	Crhr2	2100766	2093514	10090.ENSMUSP00000042578	10090.ENSMUSP00000003568	0	0	0	0	0.054	0	0	0.66	0.665
Cybrd1	Slc11a2	2097206	2095941	10090.ENSMUSP00000028403	10090.ENSMUSP00000023774	0	0	0	0	0	0	0	0.8	0.8
Ddc	Th	2105070	2093076	10090.ENSMUSP00000068525	10090.ENSMUSP00000000219	0	0	0	0	0.134	0.169	0.925	0.565	0.973
Ddc	Drd1a	2105070	2095338	10090.ENSMUSP00000068525	10090.ENSMUSP00000021932	0	0	0	0	0	0	0	0.529	0.529
Drd1a	Vipr2	2095338	2094102	10090.ENSMUSP00000021932	10090.ENSMUSP00000011315	0	0	0	0	0.049	0.048	0.9	0.098	0.907
Drd1a	Vip	2095338	2094702	10090.ENSMUSP00000021932	10090.ENSMUSP00000019906	0	0	0	0	0.05	0.047	0.9	0.095	0.907
Dusp4	Plk2	2098930	2095427	10090.ENSMUSP00000033930	10090.ENSMUSP00000022212	0	0	0	0	0.158	0.3	0	0.16	0.462
Ecel1	Th	2096906	2093076	10090.ENSMUSP00000027463	10090.ENSMUSP00000000219	0	0	0	0	0.042	0	0	0.41	0.41
Eif4b	Pabpc1l	2113518	2109523	10090.ENSMUSP00000127774	10090.ENSMUSP00000096701	0	0	0	0	0.367	0.31	0	0.549	0.786
Foxn4	Lhx1	2101760	2094572	10090.ENSMUSP00000047951	10090.ENSMUSP00000018842	0	0	0	0	0.051	0.112	0.216	0.391	0.544
Foxn4	Isl1	2101760	2101176	10090.ENSMUSP00000047951	10090.ENSMUSP00000044879	0	0	0	0	0.064	0.112	0.216	0.373	0.537
Foxn4	Stk32a	2101760	2099995	10090.ENSMUSP00000047951	10090.ENSMUSP00000038471	0	0	0	0	0	0.285	0.176	0.091	0.417
Gabre	Plcl1	2104809	2099881	10090.ENSMUSP00000066543	10090.ENSMUSP00000037854	0	0	0	0	0	0	0.8	0	0.8
Gad1-ps	Slc32a1	2114401	2099596	10090.ENSMUSP00000133048	10090.ENSMUSP00000036299	0	0	0	0	0.267	0.046	0.9	0.129	0.93
Gad1-ps	Gatm	2114401	2097253	10090.ENSMUSP00000133048	10090.ENSMUSP00000028624	0	0	0	0	0	0	0.8	0	0.8
Gad1-ps	Aldh1a1	2114401	2107723	10090.ENSMUSP00000133048	10090.ENSMUSP00000084918	0	0	0	0	0.092	0.101	0.279	0.145	0.429
Gm4737	Ahcy	2113427	2104120	10090.ENSMUSP00000127198	10090.ENSMUSP00000061851	0	0	0.527	0.991	0.08	0.8	0	0	0.809
Gnrh1	Prok2	2111494	2098391	10090.ENSMUSP00000106724	10090.ENSMUSP00000032152	0	0	0	0	0.063	0	0.9	0.489	0.948
Gnrh1	Prokr2	2111494	2103280	10090.ENSMUSP00000106724	10090.ENSMUSP00000056659	0	0	0	0	0	0.062	0.9	0.48	0.946
Gnrh1	Cck	2111494	2099364	10090.ENSMUSP00000106724	10090.ENSMUSP00000035120	0	0	0	0	0	0	0.9	0.46	0.943
Gnrh1	Tacr3	2111494	2097660	10090.ENSMUSP00000106724	10090.ENSMUSP00000029822	0	0	0	0	0.042	0	0.9	0.446	0.942
Gnrh1	Oxtr	2111494	2102328	10090.ENSMUSP00000106724	10090.ENSMUSP00000051132	0	0	0	0	0.052	0.062	0.9	0.423	0.941
Gnrh1	Avpr1a	2111494	2094833	10090.ENSMUSP00000106724	10090.ENSMUSP00000020323	0	0	0	0	0.042	0.062	0.9	0.321	0.93
Gnrh1	Nms	2111494	2107775	10090.ENSMUSP00000106724	10090.ENSMUSP00000085346	0	0	0	0	0.104	0	0.9	0.098	0.912
Gnrh1	Hcrtr2	2111494	2103537	10090.ENSMUSP00000106724	10090.ENSMUSP00000058230	0	0	0	0	0.077	0.062	0.9	0.097	0.911
Gnrh1	Nr4a1	2111494	2095944	10090.ENSMUSP00000106724	10090.ENSMUSP00000023779	0	0	0	0	0	0	0	0.558	0.558
Gnrh1	Crhbp	2111494	2100766	10090.ENSMUSP00000106724	10090.ENSMUSP00000042578	0	0	0	0	0	0	0	0.544	0.545
Gnrh1	Six6	2111494	2095202	10090.ENSMUSP00000106724	10090.ENSMUSP00000021519	0	0	0	0	0	0	0	0.527	0.527
Gpc3	Sdc4	2104479	2094404	10090.ENSMUSP00000064131	10090.ENSMUSP00000017153	0	0	0	0	0.067	0	0.9	0.359	0.935
Gpc3	Ndst3	2104479	2097573	10090.ENSMUSP00000064131	10090.ENSMUSP00000029602	0	0	0	0	0.042	0.244	0	0.443	0.561
Hcrtr2	Cck	2103537	2099364	10090.ENSMUSP00000058230	10090.ENSMUSP00000035120	0	0	0	0	0	0.062	0.9	0.133	0.911
Hcrtr2	Tacr3	2103537	2097660	10090.ENSMUSP00000058230	10090.ENSMUSP00000029822	0	0	0	0.699	0.127	0	0.9	0.066	0.909
Hcrtr2	Prok2	2103537	2098391	10090.ENSMUSP00000058230	10090.ENSMUSP00000032152	0	0	0	0	0.085	0	0.9	0	0.904
Hcrtr2	Oxtr	2103537	2102328	10090.ENSMUSP00000058230	10090.ENSMUSP00000051132	0	0	0	0.668	0	0	0.9	0	0.9
Hcrtr2	Prokr2	2103537	2103280	10090.ENSMUSP00000058230	10090.ENSMUSP00000056659	0	0	0	0.713	0	0	0.9	0	0.9
Hcrtr2	Avpr1a	2103537	2094833	10090.ENSMUSP00000058230	10090.ENSMUSP00000020323	0	0	0	0.684	0	0	0.9	0	0.9
Ido2	Ddc	2112460	2105070	10090.ENSMUSP00000113979	10090.ENSMUSP00000068525	0	0	0	0	0.053	0	0.9	0.045	0.901
Ido2	Slpi	2112460	2111250	10090.ENSMUSP00000113979	10090.ENSMUSP00000104992	0	0	0	0	0	0.535	0	0	0.535
Isl1	Kit	2101176	2093735	10090.ENSMUSP00000044879	10090.ENSMUSP00000005815	0	0	0	0	0.052	0.062	0.127	0.444	0.511
Lgr5	Kit	2094842	2093735	10090.ENSMUSP00000020350	10090.ENSMUSP00000005815	0.051	0	0	0	0	0.169	0.051	0.315	0.418
Lgr5	Pdk4	2094842	2094683	10090.ENSMUSP00000020350	10090.ENSMUSP00000019721	0	0	0	0	0.083	0	0.344	0.096	0.408
Met	Sh3gl2	2106965	2097786	10090.ENSMUSP00000079324	10090.ENSMUSP00000030212	0	0	0	0	0	0	0.901	0.127	0.91
Met	Itgb4	2106965	2095075	10090.ENSMUSP00000079324	10090.ENSMUSP00000021107	0	0	0	0	0.055	0.111	0.528	0.125	0.606
Met	Tgfa	2106965	2098360	10090.ENSMUSP00000079324	10090.ENSMUSP00000032066	0	0	0	0	0	0	0	0.579	0.579
Met	Rasd1	2106965	2102458	10090.ENSMUSP00000079324	10090.ENSMUSP00000051959	0	0	0	0	0.046	0.167	0.388	0.131	0.52
Met	Rasl11b	2106965	2102709	10090.ENSMUSP00000079324	10090.ENSMUSP00000053389	0	0	0	0	0.046	0.167	0.388	0.131	0.52
Met	Stk32a	2106965	2099995	10090.ENSMUSP00000079324	10090.ENSMUSP00000038471	0	0	0	0.646	0.053	0.112	0.388	0.135	0.459
Nelf	Prokr2	2109906	2103280	10090.ENSMUSP00000097908	10090.ENSMUSP00000056659	0	0	0	0	0	0	0	0.422	0.422
Nms	Avpr1a	2107775	2094833	10090.ENSMUSP00000085346	10090.ENSMUSP00000020323	0	0	0	0	0.077	0.101	0.9	0.07	0.912
Nms	Npbwr1	2107775	2101429	10090.ENSMUSP00000085346	10090.ENSMUSP00000046233	0	0	0	0	0.104	0.101	0.9	0	0.912
Nms	Hcrtr2	2107775	2103537	10090.ENSMUSP00000085346	10090.ENSMUSP00000058230	0	0	0	0	0.099	0.101	0.9	0	0.911
Nms	Cck	2107775	2099364	10090.ENSMUSP00000085346	10090.ENSMUSP00000035120	0	0	0	0	0	0	0.9	0.155	0.911
Nms	Prok2	2107775	2098391	10090.ENSMUSP00000085346	10090.ENSMUSP00000032152	0	0	0	0	0.076	0	0.9	0.114	0.911
Nms	Oxtr	2107775	2102328	10090.ENSMUSP00000085346	10090.ENSMUSP00000051132	0	0	0	0	0	0.101	0.9	0.068	0.908
Nms	Sstr2	2107775	2105078	10090.ENSMUSP00000085346	10090.ENSMUSP00000068578	0	0	0	0	0	0.101	0.9	0	0.906
Nms	Prokr2	2107775	2103280	10090.ENSMUSP00000085346	10090.ENSMUSP00000056659	0	0	0	0	0	0.101	0.9	0.045	0.906
Nms	Apln	2107775	2101387	10090.ENSMUSP00000085346	10090.ENSMUSP00000046012	0	0	0	0	0	0	0.9	0.095	0.905
Nms	Tacr3	2107775	2097660	10090.ENSMUSP00000085346	10090.ENSMUSP00000029822	0	0	0	0	0	0	0.9	0	0.9
Nms	C3	2107775	2096155	10090.ENSMUSP00000085346	10090.ENSMUSP00000024988	0	0	0	0	0	0	0.9	0.048	0.9
Npbwr1	Apln	2101429	2101387	10090.ENSMUSP00000046233	10090.ENSMUSP00000046012	0	0	0	0	0	0.062	0.9	0.113	0.909
Npbwr1	C3	2101429	2096155	10090.ENSMUSP00000046233	10090.ENSMUSP00000024988	0	0	0	0	0	0.057	0.9	0	0.901
Nr1d1	Rora	2105204	2099239	10090.ENSMUSP00000069505	10090.ENSMUSP00000034766	0	0	0	0.775	0.042	0	0.9	0.64	0.914
Nr1d1	Per2	2105204	2104818	10090.ENSMUSP00000069505	10090.ENSMUSP00000066620	0	0	0	0	0.076	0.509	0	0.271	0.64
Nr1d1	Timeless	2105204	2103499	10090.ENSMUSP00000069505	10090.ENSMUSP00000058021	0	0	0	0	0	0	0	0.403	0.403
Oxtr	Cck	2102328	2099364	10090.ENSMUSP00000051132	10090.ENSMUSP00000035120	0	0	0	0	0	0.062	0.9	0.382	0.936
Oxtr	Avpr1a	2102328	2094833	10090.ENSMUSP00000051132	10090.ENSMUSP00000020323	0	0	0	0.94	0	0	0.9	0.787	0.904
Oxtr	Tacr3	2102328	2097660	10090.ENSMUSP00000051132	10090.ENSMUSP00000029822	0	0	0	0.642	0.052	0	0.9	0.141	0.904
Oxtr	Prok2	2102328	2098391	10090.ENSMUSP00000051132	10090.ENSMUSP00000032152	0	0	0	0	0	0	0.9	0	0.9
Pcsk2	Lgr5	2097342	2094842	10090.ENSMUSP00000028905	10090.ENSMUSP00000020350	0.059	0	0	0	0.054	0.686	0	0.297	0.777
Per2	Timeless	2104818	2103499	10090.ENSMUSP00000066620	10090.ENSMUSP00000058021	0	0	0	0	0.054	0.673	0	0.389	0.795
Per2	Rora	2104818	2099239	10090.ENSMUSP00000066620	10090.ENSMUSP00000034766	0	0	0	0	0.064	0.1	0	0.495	0.538
Per2	Fbxl21	2104818	2099403	10090.ENSMUSP00000066620	10090.ENSMUSP00000035248	0	0	0	0	0.051	0.469	0	0.07	0.491
Pkd2l1	Ccdc109b	2101336	2097578	10090.ENSMUSP00000045675	10090.ENSMUSP00000029624	0	0	0	0	0	0	0.72	0	0.72
Pkd2l1	Prkd1	2101336	2093412	10090.ENSMUSP00000045675	10090.ENSMUSP00000002765	0	0	0	0	0	0.073	0	0.432	0.451
Prkca	Sdc4	2104208	2094404	10090.ENSMUSP00000062392	10090.ENSMUSP00000017153	0	0	0	0	0.043	0.211	0.901	0.178	0.93
Prkca	Itgb4	2104208	2095075	10090.ENSMUSP00000062392	10090.ENSMUSP00000021107	0	0	0	0	0.052	0.111	0.901	0.113	0.916
Prkca	Prkd1	2104208	2093412	10090.ENSMUSP00000062392	10090.ENSMUSP00000002765	0	0	0	0.63	0	0.074	0.8	0.376	0.831
Prkca	Creb3l1	2104208	2097267	10090.ENSMUSP00000062392	10090.ENSMUSP00000028663	0	0	0	0	0.05	0	0.8	0	0.801
Prkca	Pdk4	2104208	2094683	10090.ENSMUSP00000062392	10090.ENSMUSP00000019721	0	0	0	0	0.054	0.11	0.296	0.126	0.412
Prkg2	Creb3l1	2113094	2097267	10090.ENSMUSP00000124963	10090.ENSMUSP00000028663	0	0	0	0	0	0	0.8	0	0.8
Prkg2	Rxfp1	2113094	2106636	10090.ENSMUSP00000124963	10090.ENSMUSP00000077611	0	0	0	0	0.056	0.26	0	0.544	0.653
Prkg2	Lgr5	2113094	2094842	10090.ENSMUSP00000124963	10090.ENSMUSP00000020350	0	0	0	0	0.056	0.26	0	0.544	0.653
Prkg2	Rasd1	2113094	2102458	10090.ENSMUSP00000124963	10090.ENSMUSP00000051959	0	0	0	0	0.055	0.141	0.136	0.452	0.564
Prkg2	Rasl11b	2113094	2102709	10090.ENSMUSP00000124963	10090.ENSMUSP00000053389	0	0	0	0	0.055	0.141	0.136	0.399	0.522
Prkg2	Rasl12	2113094	2107454	10090.ENSMUSP00000124963	10090.ENSMUSP00000082580	0	0	0	0	0.055	0.141	0.136	0.399	0.522
Prkg2	Rps6ka5	2113094	2100822	10090.ENSMUSP00000124963	10090.ENSMUSP00000042987	0	0	0	0.685	0.055	0.371	0.149	0.369	0.509
Prkg2	Stk32b	2113094	2108692	10090.ENSMUSP00000124963	10090.ENSMUSP00000092432	0	0	0	0.749	0.054	0.344	0.149	0.398	0.479
Prkg2	Stk32a	2113094	2099995	10090.ENSMUSP00000124963	10090.ENSMUSP00000038471	0	0	0	0.769	0.054	0.344	0.149	0.398	0.475
Prkg2	Prkca	2113094	2104208	10090.ENSMUSP00000124963	10090.ENSMUSP00000062392	0	0	0	0.693	0.054	0.279	0.214	0.131	0.433
Prok2	Tacr3	2098391	2097660	10090.ENSMUSP00000032152	10090.ENSMUSP00000029822	0	0	0	0	0	0	0.9	0.493	0.947
Prok2	Avpr1a	2098391	2094833	10090.ENSMUSP00000032152	10090.ENSMUSP00000020323	0	0	0	0	0	0	0.9	0.155	0.911
Prok2	Vipr2	2098391	2094102	10090.ENSMUSP00000032152	10090.ENSMUSP00000011315	0	0	0	0	0.066	0	0	0.39	0.406
Prokr2	Prok2	2103280	2098391	10090.ENSMUSP00000056659	10090.ENSMUSP00000032152	0	0	0	0	0	0	0.9	0.802	0.979
Prokr2	Tacr3	2103280	2097660	10090.ENSMUSP00000056659	10090.ENSMUSP00000029822	0	0	0	0.697	0.056	0	0.9	0.611	0.919
Prokr2	Avpr1a	2103280	2094833	10090.ENSMUSP00000056659	10090.ENSMUSP00000020323	0	0	0	0.647	0	0	0.9	0.203	0.905
Prokr2	Cck	2103280	2099364	10090.ENSMUSP00000056659	10090.ENSMUSP00000035120	0	0	0	0	0.055	0.062	0.9	0	0.903
Prokr2	Oxtr	2103280	2102328	10090.ENSMUSP00000056659	10090.ENSMUSP00000051132	0	0	0	0.633	0	0	0.9	0	0.9
Rasd1	Sh3gl2	2102458	2097786	10090.ENSMUSP00000051959	10090.ENSMUSP00000030212	0	0	0	0	0.054	0.51	0	0	0.517
Rasd1	Lgr5	2102458	2094842	10090.ENSMUSP00000051959	10090.ENSMUSP00000020350	0.062	0	0	0	0	0.115	0.058	0.409	0.476
Rasl11b	Lgr5	2102709	2094842	10090.ENSMUSP00000053389	10090.ENSMUSP00000020350	0.062	0	0	0	0	0.115	0.058	0.409	0.476
Rasl12	Met	2107454	2106965	10090.ENSMUSP00000082580	10090.ENSMUSP00000079324	0	0	0	0	0.046	0.167	0.388	0.131	0.52
Rasl12	Rxfp1	2107454	2106636	10090.ENSMUSP00000082580	10090.ENSMUSP00000077611	0.062	0	0	0	0.097	0.115	0.058	0.409	0.506
Rasl12	Lgr5	2107454	2094842	10090.ENSMUSP00000082580	10090.ENSMUSP00000020350	0.062	0	0	0	0	0.115	0.058	0.409	0.476
Robo3	Ephb1	2112039	2099366	10090.ENSMUSP00000110690	10090.ENSMUSP00000035129	0	0	0	0	0.054	0.115	0.133	0.565	0.642
Robo3	Fndc1	2112039	2109101	10090.ENSMUSP00000110690	10090.ENSMUSP00000095036	0	0	0	0	0.093	0.115	0	0.356	0.437
Rps6ka5	Creb3l1	2100822	2097267	10090.ENSMUSP00000042987	10090.ENSMUSP00000028663	0	0	0	0	0.051	0	0.8	0	0.802
Rxfp1	Vipr2	2106636	2094102	10090.ENSMUSP00000077611	10090.ENSMUSP00000011315	0	0	0	0	0.104	0	0.9	0	0.906
Rxfp1	Calcr	2106636	2106192	10090.ENSMUSP00000077611	10090.ENSMUSP00000075070	0	0	0	0	0	0	0.9	0.079	0.904
Rxfp1	Drd1a	2106636	2095338	10090.ENSMUSP00000077611	10090.ENSMUSP00000021932	0	0	0	0	0.064	0.047	0.9	0.042	0.903
Rxfp1	Vip	2106636	2094702	10090.ENSMUSP00000077611	10090.ENSMUSP00000019906	0	0	0	0	0	0	0.9	0.057	0.901
Rxfp1	Pcsk2	2106636	2097342	10090.ENSMUSP00000077611	10090.ENSMUSP00000028905	0.059	0	0	0	0.054	0.686	0	0.297	0.777
Rxfp1	Rasl11b	2106636	2102709	10090.ENSMUSP00000077611	10090.ENSMUSP00000053389	0.062	0	0	0	0.102	0.115	0.058	0.409	0.509
Rxfp1	Rasd1	2106636	2102458	10090.ENSMUSP00000077611	10090.ENSMUSP00000051959	0.062	0	0	0	0	0.115	0.058	0.409	0.476
Rxfp1	Pdk4	2106636	2094683	10090.ENSMUSP00000077611	10090.ENSMUSP00000019721	0	0	0	0	0.083	0	0.344	0.096	0.408
Scd1	Acss2	2099704	2097427	10090.ENSMUSP00000036936	10090.ENSMUSP00000029135	0	0	0	0	0.199	0	0	0.406	0.504
Scd1	Pdk4	2099704	2094683	10090.ENSMUSP00000036936	10090.ENSMUSP00000019721	0	0	0	0	0.053	0	0	0.429	0.436
Scg2	Pcsk2	2104244	2097342	10090.ENSMUSP00000062556	10090.ENSMUSP00000028905	0	0	0	0	0.249	0	0	0.402	0.532
Serpinb1b	Kit	2094394	2093735	10090.ENSMUSP00000016951	10090.ENSMUSP00000005815	0	0	0	0	0.122	0.073	0.06	0.349	0.435
Serpine1	Igfbp5	2100218	2096879	10090.ENSMUSP00000039586	10090.ENSMUSP00000027377	0	0	0	0	0	0.111	0	0.58	0.61
Serpine1	Nr4a1	2100218	2095944	10090.ENSMUSP00000039586	10090.ENSMUSP00000023779	0	0	0	0	0.053	0	0	0.507	0.513
Serpine1	Socs2	2100218	2094793	10090.ENSMUSP00000039586	10090.ENSMUSP00000020215	0	0	0	0	0	0	0	0.486	0.485
Sh3gl2	Kit	2097786	2093735	10090.ENSMUSP00000030212	10090.ENSMUSP00000005815	0	0	0	0	0	0	0.819	0	0.819
Slc2a13	Styk1	2111236	2101035	10090.ENSMUSP00000104906	10090.ENSMUSP00000044098	0	0	0	0	0.052	0.099	0	0.46	0.499
Socs2	Kit	2094793	2093735	10090.ENSMUSP00000020215	10090.ENSMUSP00000005815	0	0	0	0	0	0.108	0.189	0.316	0.461
Sox2	Aldh1a1	2109538	2107723	10090.ENSMUSP00000096755	10090.ENSMUSP00000084918	0	0	0	0	0	0	0	0.684	0.684
Sox2	Six6	2109538	2095202	10090.ENSMUSP00000096755	10090.ENSMUSP00000021519	0	0	0	0	0.052	0	0	0.599	0.604
Sox2	Isl1	2109538	2101176	10090.ENSMUSP00000096755	10090.ENSMUSP00000044879	0	0	0	0	0	0	0	0.546	0.546
Sox2	Slco3a1	2109538	2096739	10090.ENSMUSP00000096755	10090.ENSMUSP00000026897	0	0	0	0	0	0.535	0	0	0.535
Sox2	Kit	2109538	2093735	10090.ENSMUSP00000096755	10090.ENSMUSP00000005815	0	0	0	0	0	0	0	0.535	0.535
Sox2	Lgr5	2109538	2094842	10090.ENSMUSP00000096755	10090.ENSMUSP00000020350	0	0	0	0	0	0	0	0.422	0.422
Spon1	Adamtsl4	2100500	2094329	10090.ENSMUSP00000041157	10090.ENSMUSP00000015994	0	0	0	0.612	0.071	0	0.9	0.124	0.906
Spred2	Fgfrl1	2108439	2094159	10090.ENSMUSP00000090987	10090.ENSMUSP00000013633	0	0	0	0	0.047	0.045	0.9	0.049	0.901
Sstr2	Apln	2105078	2101387	10090.ENSMUSP00000068578	10090.ENSMUSP00000046012	0	0	0	0	0	0.062	0.9	0.118	0.91
Sstr2	Npbwr1	2105078	2101429	10090.ENSMUSP00000068578	10090.ENSMUSP00000046233	0	0	0	0.901	0.051	0	0.9	0.158	0.902
Sstr2	C3	2105078	2096155	10090.ENSMUSP00000068578	10090.ENSMUSP00000024988	0	0	0	0	0	0.057	0.9	0	0.901
Sstr2	Cck	2105078	2099364	10090.ENSMUSP00000068578	10090.ENSMUSP00000035120	0	0	0	0	0	0.062	0	0.45	0.462
Stk32b	Met	2108692	2106965	10090.ENSMUSP00000092432	10090.ENSMUSP00000079324	0	0	0	0.633	0.053	0.112	0.388	0.135	0.46
Stk32b	Foxn4	2108692	2101760	10090.ENSMUSP00000092432	10090.ENSMUSP00000047951	0	0	0	0	0	0.285	0.176	0.091	0.417
Tacr3	Avpr1a	2097660	2094833	10090.ENSMUSP00000029822	10090.ENSMUSP00000020323	0	0	0	0.633	0.052	0	0.9	0.184	0.906
Tcf12	Nr4a3	2099235	2097723	10090.ENSMUSP00000034755	10090.ENSMUSP00000030025	0	0	0	0	0	0	0	0.412	0.412
Tgfa	Hbegf	2098360	2096266	10090.ENSMUSP00000032066	10090.ENSMUSP00000025363	0	0	0	0	0	0	0	0.42	0.42
Tuba8	Plk2	2098420	2095427	10090.ENSMUSP00000032233	10090.ENSMUSP00000022212	0	0	0	0	0.053	0.354	0.168	0.398	0.652
Vip	Vipr2	2094702	2094102	10090.ENSMUSP00000019906	10090.ENSMUSP00000011315	0	0	0	0	0.053	0.111	0.9	0.707	0.972
