# Supplementary material for: RNA-sequencing data highlighting the time-of-day-dependent transcriptome of the central circadian pacemaker in Sox2-deficient mice
Source: Data Brief. 2019 Apr 8;24:103909. doi: 10.1016/j.dib.2019.103909 (PMC6488738; doi:10.1016/j.dib.2019.103909)
Supplement: Supplementary file 6 — Multimedia component 6 [file mmc6.xlsx]

## Sheet: INFO
Data S5
Metatargetome of 11 selected differentially expressed transcription factors. Related to Figure 7A

## Sheet: SOX2
SUID	Assembly	interaction	name	Regulator Gene	Regulatory function	shared interaction	shared name	Strength	Target Gene
50773	hg19	regulates	SOX2 regulates NR4A3	SOX2	Metatargetome	regulates	SOX2 regulates NR4A3	42	NR4A3
50912	hg19	regulates	SOX2 regulates SOX2	SOX2	Metatargetome	regulates	SOX2 regulates SOX2	32	SOX2
51166	hg19	regulates	SOX2 regulates TCF12	SOX2	Metatargetome	regulates	SOX2 regulates TCF12	23	TCF12
51226	hg19	regulates	SOX2 regulates DUSP4	SOX2	Metatargetome	regulates	SOX2 regulates DUSP4	21	DUSP4
51328	hg19	regulates	SOX2 regulates PELI2	SOX2	Metatargetome	regulates	SOX2 regulates PELI2	19	PELI2
51384	hg19	regulates	SOX2 regulates NR4A1	SOX2	Metatargetome	regulates	SOX2 regulates NR4A1	18	NR4A1
51524	hg19	regulates	SOX2 regulates PER2	SOX2	Metatargetome	regulates	SOX2 regulates PER2	16	PER2
51552	hg19	regulates	SOX2 regulates CRABP1	SOX2	Metatargetome	regulates	SOX2 regulates CRABP1	15	CRABP1
51582	hg19	regulates	SOX2 regulates KLF5	SOX2	Metatargetome	regulates	SOX2 regulates KLF5	15	KLF5
51772	hg19	regulates	SOX2 regulates RCC2	SOX2	Metatargetome	regulates	SOX2 regulates RCC2	13	RCC2
51874	hg19	regulates	SOX2 regulates PCSK2	SOX2	Metatargetome	regulates	SOX2 regulates PCSK2	12	PCSK2
52006	hg19	regulates	SOX2 regulates RFTN1	SOX2	Metatargetome	regulates	SOX2 regulates RFTN1	11	RFTN1
52012	hg19	regulates	SOX2 regulates RPS6KA5	SOX2	Metatargetome	regulates	SOX2 regulates RPS6KA5	11	RPS6KA5
52016	hg19	regulates	SOX2 regulates SIX6	SOX2	Metatargetome	regulates	SOX2 regulates SIX6	11	SIX6
52146	hg19	regulates	SOX2 regulates SERPINE1	SOX2	Metatargetome	regulates	SOX2 regulates SERPINE1	10	SERPINE1
52268	hg19	regulates	SOX2 regulates LHX1	SOX2	Metatargetome	regulates	SOX2 regulates LHX1	9	LHX1
52440	hg19	regulates	SOX2 regulates MET	SOX2	Metatargetome	regulates	SOX2 regulates MET	8	MET
52486	hg19	regulates	SOX2 regulates SCG2	SOX2	Metatargetome	regulates	SOX2 regulates SCG2	8	SCG2
52518	hg19	regulates	SOX2 regulates TOX3	SOX2	Metatargetome	regulates	SOX2 regulates TOX3	8	TOX3
52794	hg19	regulates	SOX2 regulates BTBD3	SOX2	Metatargetome	regulates	SOX2 regulates BTBD3	6	BTBD3
52986	hg19	regulates	SOX2 regulates PRR5L	SOX2	Metatargetome	regulates	SOX2 regulates PRR5L	6	PRR5L
53088	hg19	regulates	SOX2 regulates ALDH1A1	SOX2	Metatargetome	regulates	SOX2 regulates ALDH1A1	5	ALDH1A1
53190	hg19	regulates	SOX2 regulates FHOD3	SOX2	Metatargetome	regulates	SOX2 regulates FHOD3	5	FHOD3
53230	hg19	regulates	SOX2 regulates IGFBP5	SOX2	Metatargetome	regulates	SOX2 regulates IGFBP5	5	IGFBP5
53304	hg19	regulates	SOX2 regulates NR1D1	SOX2	Metatargetome	regulates	SOX2 regulates NR1D1	5	NR1D1
53354	hg19	regulates	SOX2 regulates RORA	SOX2	Metatargetome	regulates	SOX2 regulates RORA	5	RORA
53370	hg19	regulates	SOX2 regulates SIK1	SOX2	Metatargetome	regulates	SOX2 regulates SIK1	5	SIK1
53374	hg19	regulates	SOX2 regulates SOCS2	SOX2	Metatargetome	regulates	SOX2 regulates SOCS2	5	SOCS2

## Sheet: SOX13
SUID	Assembly	interaction	name	Regulator Gene	Regulatory function	shared interaction	shared name	Strength	Target Gene
44159	hg19	regulates	SOX13 regulates NR4A1	SOX13	Metatargetome	regulates	SOX13 regulates NR4A1	53	NR4A1
44167	hg19	regulates	SOX13 regulates IGFBP5	SOX13	Metatargetome	regulates	SOX13 regulates IGFBP5	50	IGFBP5
44239	hg19	regulates	SOX13 regulates TCF12	SOX13	Metatargetome	regulates	SOX13 regulates TCF12	38	TCF12
44327	hg19	regulates	SOX13 regulates NR1D1	SOX13	Metatargetome	regulates	SOX13 regulates NR1D1	32	NR1D1
44353	hg19	regulates	SOX13 regulates NR4A3	SOX13	Metatargetome	regulates	SOX13 regulates NR4A3	31	NR4A3
44755	hg19	regulates	SOX13 regulates SOX2	SOX13	Metatargetome	regulates	SOX13 regulates SOX2	20	SOX2
44775	hg19	regulates	SOX13 regulates DUSP4	SOX13	Metatargetome	regulates	SOX13 regulates DUSP4	19	DUSP4
44809	hg19	regulates	SOX13 regulates RORA	SOX13	Metatargetome	regulates	SOX13 regulates RORA	19	RORA
44869	hg19	regulates	SOX13 regulates PELI2	SOX13	Metatargetome	regulates	SOX13 regulates PELI2	18	PELI2
44945	hg19	regulates	SOX13 regulates SERPINE1	SOX13	Metatargetome	regulates	SOX13 regulates SERPINE1	17	SERPINE1
45003	hg19	regulates	SOX13 regulates HR	SOX13	Metatargetome	regulates	SOX13 regulates HR	16	HR
45069	hg19	regulates	SOX13 regulates CREB3L1	SOX13	Metatargetome	regulates	SOX13 regulates CREB3L1	15	CREB3L1
45249	hg19	regulates	SOX13 regulates SOCS2	SOX13	Metatargetome	regulates	SOX13 regulates SOCS2	14	SOCS2
45337	hg19	regulates	SOX13 regulates ITGB4	SOX13	Metatargetome	regulates	SOX13 regulates ITGB4	13	ITGB4
45561	hg19	regulates	SOX13 regulates FNDC5	SOX13	Metatargetome	regulates	SOX13 regulates FNDC5	11	FNDC5
45621	hg19	regulates	SOX13 regulates PBX3	SOX13	Metatargetome	regulates	SOX13 regulates PBX3	11	PBX3
45660	hg19	regulates	SOX13 regulates SOX13	SOX13	Metatargetome	regulates	SOX13 regulates SOX13	11	SOX13
45730	hg19	regulates	SOX13 regulates EPHB1	SOX13	Metatargetome	regulates	SOX13 regulates EPHB1	10	EPHB1
45744	hg19	regulates	SOX13 regulates GJB1	SOX13	Metatargetome	regulates	SOX13 regulates GJB1	10	GJB1
45826	hg19	regulates	SOX13 regulates ROBO3	SOX13	Metatargetome	regulates	SOX13 regulates ROBO3	10	ROBO3
45926	hg19	regulates	SOX13 regulates DLK1	SOX13	Metatargetome	regulates	SOX13 regulates DLK1	9	DLK1
46064	hg19	regulates	SOX13 regulates SIX6	SOX13	Metatargetome	regulates	SOX13 regulates SIX6	9	SIX6
46070	hg19	regulates	SOX13 regulates SLCO3A1	SOX13	Metatargetome	regulates	SOX13 regulates SLCO3A1	9	SLCO3A1
46076	hg19	regulates	SOX13 regulates SSTR2	SOX13	Metatargetome	regulates	SOX13 regulates SSTR2	9	SSTR2
46126	hg19	regulates	SOX13 regulates C3	SOX13	Metatargetome	regulates	SOX13 regulates C3	8	C3
46194	hg19	regulates	SOX13 regulates ISL1	SOX13	Metatargetome	regulates	SOX13 regulates ISL1	8	ISL1
46270	hg19	regulates	SOX13 regulates SCG2	SOX13	Metatargetome	regulates	SOX13 regulates SCG2	8	SCG2
46320	hg19	regulates	SOX13 regulates ALDH1A1	SOX13	Metatargetome	regulates	SOX13 regulates ALDH1A1	7	ALDH1A1
46504	hg19	regulates	SOX13 regulates RASL12	SOX13	Metatargetome	regulates	SOX13 regulates RASL12	7	RASL12
46526	hg19	regulates	SOX13 regulates SCN3B	SOX13	Metatargetome	regulates	SOX13 regulates SCN3B	7	SCN3B
46536	hg19	regulates	SOX13 regulates SLC6A8	SOX13	Metatargetome	regulates	SOX13 regulates SLC6A8	7	SLC6A8
46848	hg19	regulates	SOX13 regulates RFTN1	SOX13	Metatargetome	regulates	SOX13 regulates RFTN1	6	RFTN1
46894	hg19	regulates	SOX13 regulates TGFA	SOX13	Metatargetome	regulates	SOX13 regulates TGFA	6	TGFA
47026	hg19	regulates	SOX13 regulates DRD1	SOX13	Metatargetome	regulates	SOX13 regulates DRD1	5	DRD1
47074	hg19	regulates	SOX13 regulates GPR37	SOX13	Metatargetome	regulates	SOX13 regulates GPR37	5	GPR37
47080	hg19	regulates	SOX13 regulates GRIN2C	SOX13	Metatargetome	regulates	SOX13 regulates GRIN2C	5	GRIN2C
47210	hg19	regulates	SOX13 regulates PCSK2	SOX13	Metatargetome	regulates	SOX13 regulates PCSK2	5	PCSK2
47216	hg19	regulates	SOX13 regulates PER2	SOX13	Metatargetome	regulates	SOX13 regulates PER2	5	PER2
47226	hg19	regulates	SOX13 regulates PLCH2	SOX13	Metatargetome	regulates	SOX13 regulates PLCH2	5	PLCH2
47232	hg19	regulates	SOX13 regulates PRDM12	SOX13	Metatargetome	regulates	SOX13 regulates PRDM12	5	PRDM12
47260	hg19	regulates	SOX13 regulates SDC4	SOX13	Metatargetome	regulates	SOX13 regulates SDC4	5	SDC4
47286	hg19	regulates	SOX13 regulates SPRED2	SOX13	Metatargetome	regulates	SOX13 regulates SPRED2	5	SPRED2

## Sheet: TCF12
SUID	Assembly	interaction	name	Regulator Gene	Regulatory function	shared interaction	shared name	Strength	Target Gene
56313	hg19	regulates	TCF12 regulates EIF4B	TCF12	Metatargetome	regulates	TCF12 regulates EIF4B	74	EIF4B
56393	hg19	regulates	TCF12 regulates ALDH1A1	TCF12	Metatargetome	regulates	TCF12 regulates ALDH1A1	45	ALDH1A1
56473	hg19	regulates	TCF12 regulates SSTR2	TCF12	Metatargetome	regulates	TCF12 regulates SSTR2	36	SSTR2
56547	hg19	regulates	TCF12 regulates GATM	TCF12	Metatargetome	regulates	TCF12 regulates GATM	31	GATM
56845	hg19	regulates	TCF12 regulates IGFBP5	TCF12	Metatargetome	regulates	TCF12 regulates IGFBP5	23	IGFBP5
56981	hg19	regulates	TCF12 regulates NR1D1	TCF12	Metatargetome	regulates	TCF12 regulates NR1D1	21	NR1D1
57049	hg19	regulates	TCF12 regulates SCG2	TCF12	Metatargetome	regulates	TCF12 regulates SCG2	20	SCG2
57119	hg19	regulates	TCF12 regulates SOCS2	TCF12	Metatargetome	regulates	TCF12 regulates SOCS2	19	SOCS2
57220	hg19	regulates	TCF12 regulates TCF12	TCF12	Metatargetome	regulates	TCF12 regulates TCF12	18	TCF12
57242	hg19	regulates	TCF12 regulates CDC14A	TCF12	Metatargetome	regulates	TCF12 regulates CDC14A	17	CDC14A
57272	hg19	regulates	TCF12 regulates GJB1	TCF12	Metatargetome	regulates	TCF12 regulates GJB1	17	GJB1
57342	hg19	regulates	TCF12 regulates SERPINE1	TCF12	Metatargetome	regulates	TCF12 regulates SERPINE1	17	SERPINE1
57552	hg19	regulates	TCF12 regulates PBX3	TCF12	Metatargetome	regulates	TCF12 regulates PBX3	15	PBX3
57576	hg19	regulates	TCF12 regulates SLC6A8	TCF12	Metatargetome	regulates	TCF12 regulates SLC6A8	15	SLC6A8
57704	hg19	regulates	TCF12 regulates ITGB4	TCF12	Metatargetome	regulates	TCF12 regulates ITGB4	14	ITGB4
57852	hg19	regulates	TCF12 regulates GPR37	TCF12	Metatargetome	regulates	TCF12 regulates GPR37	13	GPR37
57914	hg19	regulates	TCF12 regulates PROK2	TCF12	Metatargetome	regulates	TCF12 regulates PROK2	13	PROK2
58024	hg19	regulates	TCF12 regulates DUSP4	TCF12	Metatargetome	regulates	TCF12 regulates DUSP4	12	DUSP4
58184	hg19	regulates	TCF12 regulates FNDC5	TCF12	Metatargetome	regulates	TCF12 regulates FNDC5	11	FNDC5
58318	hg19	regulates	TCF12 regulates TH	TCF12	Metatargetome	regulates	TCF12 regulates TH	11	TH
58686	hg19	regulates	TCF12 regulates FGD3	TCF12	Metatargetome	regulates	TCF12 regulates FGD3	9	FGD3
58708	hg19	regulates	TCF12 regulates HBEGF	TCF12	Metatargetome	regulates	TCF12 regulates HBEGF	9	HBEGF
58788	hg19	regulates	TCF12 regulates NR4A1	TCF12	Metatargetome	regulates	TCF12 regulates NR4A1	9	NR4A1
58838	hg19	regulates	TCF12 regulates RGS16	TCF12	Metatargetome	regulates	TCF12 regulates RGS16	9	RGS16
58858	hg19	regulates	TCF12 regulates SLC12A7	TCF12	Metatargetome	regulates	TCF12 regulates SLC12A7	9	SLC12A7
58970	hg19	regulates	TCF12 regulates CHODL	TCF12	Metatargetome	regulates	TCF12 regulates CHODL	8	CHODL
59050	hg19	regulates	TCF12 regulates GPC3	TCF12	Metatargetome	regulates	TCF12 regulates GPC3	8	GPC3
59148	hg19	regulates	TCF12 regulates PER2	TCF12	Metatargetome	regulates	TCF12 regulates PER2	8	PER2
59286	hg19	regulates	TCF12 regulates AHCY	TCF12	Metatargetome	regulates	TCF12 regulates AHCY	7	AHCY
59320	hg19	regulates	TCF12 regulates BTBD3	TCF12	Metatargetome	regulates	TCF12 regulates BTBD3	7	BTBD3
59380	hg19	regulates	TCF12 regulates ECEL1	TCF12	Metatargetome	regulates	TCF12 regulates ECEL1	7	ECEL1
59660	hg19	regulates	TCF12 regulates SPRED2	TCF12	Metatargetome	regulates	TCF12 regulates SPRED2	7	SPRED2
59668	hg19	regulates	TCF12 regulates SYT17	TCF12	Metatargetome	regulates	TCF12 regulates SYT17	7	SYT17
59820	hg19	regulates	TCF12 regulates COL25A1	TCF12	Metatargetome	regulates	TCF12 regulates COL25A1	6	COL25A1
60128	hg19	regulates	TCF12 regulates PLCH2	TCF12	Metatargetome	regulates	TCF12 regulates PLCH2	6	PLCH2
60288	hg19	regulates	TCF12 regulates TOX3	TCF12	Metatargetome	regulates	TCF12 regulates TOX3	6	TOX3
60352	hg19	regulates	TCF12 regulates ADRA2B	TCF12	Metatargetome	regulates	TCF12 regulates ADRA2B	5	ADRA2B
60368	hg19	regulates	TCF12 regulates ANLN	TCF12	Metatargetome	regulates	TCF12 regulates ANLN	5	ANLN
60392	hg19	regulates	TCF12 regulates AVPR1A	TCF12	Metatargetome	regulates	TCF12 regulates AVPR1A	5	AVPR1A
60464	hg19	regulates	TCF12 regulates CREB3L1	TCF12	Metatargetome	regulates	TCF12 regulates CREB3L1	5	CREB3L1
60486	hg19	regulates	TCF12 regulates DDC	TCF12	Metatargetome	regulates	TCF12 regulates DDC	5	DDC
60630	hg19	regulates	TCF12 regulates HRK	TCF12	Metatargetome	regulates	TCF12 regulates HRK	5	HRK
60770	hg19	regulates	TCF12 regulates NPBWR1	TCF12	Metatargetome	regulates	TCF12 regulates NPBWR1	5	NPBWR1
60774	hg19	regulates	TCF12 regulates NR4A3	TCF12	Metatargetome	regulates	TCF12 regulates NR4A3	5	NR4A3
60872	hg19	regulates	TCF12 regulates RFTN1	TCF12	Metatargetome	regulates	TCF12 regulates RFTN1	5	RFTN1
60954	hg19	regulates	TCF12 regulates SOX2	TCF12	Metatargetome	regulates	TCF12 regulates SOX2	5	SOX2
61002	hg19	regulates	TCF12 regulates TRHDE	TCF12	Metatargetome	regulates	TCF12 regulates TRHDE	5	TRHDE

## Sheet: SIX6
SUID	Assembly	interaction	name	Regulator Gene	Regulatory function	shared interaction	shared name	Strength	Target Gene
42571	hg19	regulates	SIX6 regulates C3	SIX6	Metatargetome	regulates	SIX6 regulates C3	16	C3
42831	hg19	regulates	SIX6 regulates SLC6A8	SIX6	Metatargetome	regulates	SIX6 regulates SLC6A8	8	SLC6A8
42937	hg19	regulates	SIX6 regulates AHCY	SIX6	Metatargetome	regulates	SIX6 regulates AHCY	6	AHCY
42969	hg19	regulates	SIX6 regulates DDC	SIX6	Metatargetome	regulates	SIX6 regulates DDC	6	DDC

## Sheet: CREB3L1
SUID	Assembly	interaction	name	Regulator Gene	Regulatory function	shared interaction	shared name	Strength	Target Gene
16095	hg19	regulates	CREB3L1 regulates NR4A3	CREB3L1	Metatargetome	regulates	CREB3L1 regulates NR4A3	34	NR4A3
16109	hg19	regulates	CREB3L1 regulates EIF4B	CREB3L1	Metatargetome	regulates	CREB3L1 regulates EIF4B	33	EIF4B
16441	hg19	regulates	CREB3L1 regulates PER2	CREB3L1	Metatargetome	regulates	CREB3L1 regulates PER2	21	PER2
16449	hg19	regulates	CREB3L1 regulates SCG2	CREB3L1	Metatargetome	regulates	CREB3L1 regulates SCG2	21	SCG2
16581	hg19	regulates	CREB3L1 regulates NR4A1	CREB3L1	Metatargetome	regulates	CREB3L1 regulates NR4A1	18	NR4A1
16659	hg19	regulates	CREB3L1 regulates NR1D1	CREB3L1	Metatargetome	regulates	CREB3L1 regulates NR1D1	17	NR1D1
16715	hg19	regulates	CREB3L1 regulates DUSP4	CREB3L1	Metatargetome	regulates	CREB3L1 regulates DUSP4	16	DUSP4
16835	hg19	regulates	CREB3L1 regulates SIK1	CREB3L1	Metatargetome	regulates	CREB3L1 regulates SIK1	15	SIK1
17013	hg19	regulates	CREB3L1 regulates TH	CREB3L1	Metatargetome	regulates	CREB3L1 regulates TH	13	TH
17433	hg19	regulates	CREB3L1 regulates SLC6A8	CREB3L1	Metatargetome	regulates	CREB3L1 regulates SLC6A8	10	SLC6A8
17465	hg19	regulates	CREB3L1 regulates APLN	CREB3L1	Metatargetome	regulates	CREB3L1 regulates APLN	9	APLN
17703	hg19	regulates	CREB3L1 regulates HLF	CREB3L1	Metatargetome	regulates	CREB3L1 regulates HLF	8	HLF
17779	hg19	regulates	CREB3L1 regulates SERPINE1	CREB3L1	Metatargetome	regulates	CREB3L1 regulates SERPINE1	8	SERPINE1
17783	hg19	regulates	CREB3L1 regulates SSTR2	CREB3L1	Metatargetome	regulates	CREB3L1 regulates SSTR2	8	SSTR2
17803	hg19	regulates	CREB3L1 regulates VIP	CREB3L1	Metatargetome	regulates	CREB3L1 regulates VIP	8	VIP
18021	hg19	regulates	CREB3L1 regulates SPRED2	CREB3L1	Metatargetome	regulates	CREB3L1 regulates SPRED2	7	SPRED2
18125	hg19	regulates	CREB3L1 regulates DNER	CREB3L1	Metatargetome	regulates	CREB3L1 regulates DNER	6	DNER
18181	hg19	regulates	CREB3L1 regulates KLF5	CREB3L1	Metatargetome	regulates	CREB3L1 regulates KLF5	6	KLF5
18307	hg19	regulates	CREB3L1 regulates SOCS2	CREB3L1	Metatargetome	regulates	CREB3L1 regulates SOCS2	6	SOCS2
18555	hg19	regulates	CREB3L1 regulates LGR5	CREB3L1	Metatargetome	regulates	CREB3L1 regulates LGR5	5	LGR5
18669	hg19	regulates	CREB3L1 regulates RORA	CREB3L1	Metatargetome	regulates	CREB3L1 regulates RORA	5	RORA

## Sheet: HLF
SUID	Assembly	interaction	name	Regulator Gene	Regulatory function	shared interaction	shared name	Strength	Target Gene
21741	hg19	regulates	HLF regulates ALDH1A1	HLF	Metatargetome	regulates	HLF regulates ALDH1A1	60	ALDH1A1
21755	hg19	regulates	HLF regulates NDRG1	HLF	Metatargetome	regulates	HLF regulates NDRG1	58	NDRG1
21791	hg19	regulates	HLF regulates C3	HLF	Metatargetome	regulates	HLF regulates C3	45	C3
21881	hg19	regulates	HLF regulates KLF5	HLF	Metatargetome	regulates	HLF regulates KLF5	37	KLF5
21889	hg19	regulates	HLF regulates SPRED2	HLF	Metatargetome	regulates	HLF regulates SPRED2	37	SPRED2
21897	hg19	regulates	HLF regulates NR1D1	HLF	Metatargetome	regulates	HLF regulates NR1D1	36	NR1D1
21923	hg19	regulates	HLF regulates RORA	HLF	Metatargetome	regulates	HLF regulates RORA	35	RORA
21935	hg19	regulates	HLF regulates EPB41L3	HLF	Metatargetome	regulates	HLF regulates EPB41L3	34	EPB41L3
22037	hg19	regulates	HLF regulates NR4A3	HLF	Metatargetome	regulates	HLF regulates NR4A3	30	NR4A3
22117	hg19	regulates	HLF regulates PER2	HLF	Metatargetome	regulates	HLF regulates PER2	27	PER2
22163	hg19	regulates	HLF regulates PBX3	HLF	Metatargetome	regulates	HLF regulates PBX3	25	PBX3
22189	hg19	regulates	HLF regulates MET	HLF	Metatargetome	regulates	HLF regulates MET	24	MET
22223	hg19	regulates	HLF regulates SLPI	HLF	Metatargetome	regulates	HLF regulates SLPI	23	SLPI
22363	hg19	regulates	HLF regulates RPS6KA5	HLF	Metatargetome	regulates	HLF regulates RPS6KA5	20	RPS6KA5
22365	hg19	regulates	HLF regulates SCG2	HLF	Metatargetome	regulates	HLF regulates SCG2	20	SCG2
22483	hg19	regulates	HLF regulates NR4A1	HLF	Metatargetome	regulates	HLF regulates NR4A1	18	NR4A1
22511	hg19	regulates	HLF regulates SH3GL2	HLF	Metatargetome	regulates	HLF regulates SH3GL2	18	SH3GL2
22613	hg19	regulates	HLF regulates HRK	HLF	Metatargetome	regulates	HLF regulates HRK	16	HRK
22629	hg19	regulates	HLF regulates PELI2	HLF	Metatargetome	regulates	HLF regulates PELI2	16	PELI2
22687	hg19	regulates	HLF regulates DUSP4	HLF	Metatargetome	regulates	HLF regulates DUSP4	15	DUSP4
22805	hg19	regulates	HLF regulates PCSK2	HLF	Metatargetome	regulates	HLF regulates PCSK2	14	PCSK2
22971	hg19	regulates	HLF regulates LGALS3	HLF	Metatargetome	regulates	HLF regulates LGALS3	12	LGALS3
23287	hg19	regulates	HLF regulates IGFBP5	HLF	Metatargetome	regulates	HLF regulates IGFBP5	10	IGFBP5
23431	hg19	regulates	HLF regulates CYBRD1	HLF	Metatargetome	regulates	HLF regulates CYBRD1	9	CYBRD1
23825	hg19	regulates	HLF regulates SIK1	HLF	Metatargetome	regulates	HLF regulates SIK1	8	SIK1
23839	hg19	regulates	HLF regulates SOCS2	HLF	Metatargetome	regulates	HLF regulates SOCS2	8	SOCS2
23875	hg19	regulates	HLF regulates ABCA7	HLF	Metatargetome	regulates	HLF regulates ABCA7	7	ABCA7
24091	hg19	regulates	HLF regulates PRKCA	HLF	Metatargetome	regulates	HLF regulates PRKCA	7	PRKCA
24381	hg19	regulates	HLF regulates NDST3	HLF	Metatargetome	regulates	HLF regulates NDST3	6	NDST3
24445	hg19	regulates	HLF regulates PLK2	HLF	Metatargetome	regulates	HLF regulates PLK2	6	PLK2
24467	hg19	regulates	HLF regulates RCC2	HLF	Metatargetome	regulates	HLF regulates RCC2	6	RCC2
24595	hg19	regulates	HLF regulates BTBD3	HLF	Metatargetome	regulates	HLF regulates BTBD3	5	BTBD3

## Sheet: ISL1
SUID	Assembly	interaction	name	Regulator Gene	Regulatory function	shared interaction	shared name	Strength	Target Gene
28517	hg19	regulates	ISL1 regulates PBX3	ISL1	Metatargetome	regulates	ISL1 regulates PBX3	34	PBX3
28583	hg19	regulates	ISL1 regulates HRK	ISL1	Metatargetome	regulates	ISL1 regulates HRK	21	HRK
28613	hg19	regulates	ISL1 regulates ROBO3	ISL1	Metatargetome	regulates	ISL1 regulates ROBO3	19	ROBO3
28655	hg19	regulates	ISL1 regulates RORA	ISL1	Metatargetome	regulates	ISL1 regulates RORA	17	RORA
28807	hg19	regulates	ISL1 regulates SOX2	ISL1	Metatargetome	regulates	ISL1 regulates SOX2	13	SOX2
28837	hg19	regulates	ISL1 regulates PRDM12	ISL1	Metatargetome	regulates	ISL1 regulates PRDM12	12	PRDM12
29051	hg19	regulates	ISL1 regulates NR4A3	ISL1	Metatargetome	regulates	ISL1 regulates NR4A3	9	NR4A3
29075	hg19	regulates	ISL1 regulates SOCS2	ISL1	Metatargetome	regulates	ISL1 regulates SOCS2	9	SOCS2
29203	hg19	regulates	ISL1 regulates ECEL1	ISL1	Metatargetome	regulates	ISL1 regulates ECEL1	7	ECEL1
29225	hg19	regulates	ISL1 regulates LCAT	ISL1	Metatargetome	regulates	ISL1 regulates LCAT	7	LCAT
29459	hg19	regulates	ISL1 regulates BAIAP2L2	ISL1	Metatargetome	regulates	ISL1 regulates BAIAP2L2	5	BAIAP2L2

## Sheet: LHX8
SUID	Assembly	interaction	name	Regulator Gene	Regulatory function	shared interaction	shared name	Strength	Target Gene
30827	hg19	regulates	LHX8 regulates SLC39A6	LHX8	Metatargetome	regulates	LHX8 regulates SLC39A6	27	SLC39A6
30961	hg19	regulates	LHX8 regulates DUSP4	LHX8	Metatargetome	regulates	LHX8 regulates DUSP4	17	DUSP4
31067	hg19	regulates	LHX8 regulates PBX3	LHX8	Metatargetome	regulates	LHX8 regulates PBX3	14	PBX3
31077	hg19	regulates	LHX8 regulates RORA	LHX8	Metatargetome	regulates	LHX8 regulates RORA	14	RORA
31109	hg19	regulates	LHX8 regulates HRK	LHX8	Metatargetome	regulates	LHX8 regulates HRK	13	HRK
31139	hg19	regulates	LHX8 regulates SOX2	LHX8	Metatargetome	regulates	LHX8 regulates SOX2	13	SOX2
31257	hg19	regulates	LHX8 regulates ROBO3	LHX8	Metatargetome	regulates	LHX8 regulates ROBO3	11	ROBO3
31345	hg19	regulates	LHX8 regulates BTBD3	LHX8	Metatargetome	regulates	LHX8 regulates BTBD3	9	BTBD3
31349	hg19	regulates	LHX8 regulates CDC14A	LHX8	Metatargetome	regulates	LHX8 regulates CDC14A	9	CDC14A
31369	hg19	regulates	LHX8 regulates GPC3	LHX8	Metatargetome	regulates	LHX8 regulates GPC3	9	GPC3
31613	hg19	regulates	LHX8 regulates CRABP1	LHX8	Metatargetome	regulates	LHX8 regulates CRABP1	7	CRABP1
31691	hg19	regulates	LHX8 regulates PELI2	LHX8	Metatargetome	regulates	LHX8 regulates PELI2	7	PELI2
31881	hg19	regulates	LHX8 regulates PRDM12	LHX8	Metatargetome	regulates	LHX8 regulates PRDM12	6	PRDM12
31933	hg19	regulates	LHX8 regulates TOX3	LHX8	Metatargetome	regulates	LHX8 regulates TOX3	6	TOX3

## Sheet: NR4A1
SUID	Assembly	interaction	name	Regulator Gene	Regulatory function	shared interaction	shared name	Strength	Target Gene
33797	hg19	regulates	NR4A1 regulates SLC12A7	NR4A1	Metatargetome	regulates	NR4A1 regulates SLC12A7	16	SLC12A7
33803	hg19	regulates	NR4A1 regulates SLC6A8	NR4A1	Metatargetome	regulates	NR4A1 regulates SLC6A8	16	SLC6A8
33923	hg19	regulates	NR4A1 regulates RGS4	NR4A1	Metatargetome	regulates	NR4A1 regulates RGS4	10	RGS4
34107	hg19	regulates	NR4A1 regulates TH	NR4A1	Metatargetome	regulates	NR4A1 regulates TH	7	TH
34297	hg19	regulates	NR4A1 regulates GJB1	NR4A1	Metatargetome	regulates	NR4A1 regulates GJB1	5	GJB1
34303	hg19	regulates	NR4A1 regulates HLF	NR4A1	Metatargetome	regulates	NR4A1 regulates HLF	5	HLF

[truncated: 2 more sheets: PBX3, RORA]
