# Supplementary material for: RNA-sequencing data highlighting the time-of-day-dependent transcriptome of the central circadian pacemaker in Sox2-deficient mice
Source: Data Brief. 2019 Apr 8;24:103909. doi: 10.1016/j.dib.2019.103909 (PMC6488738; doi:10.1016/j.dib.2019.103909)
Supplement: Supplementary file 7 — Multimedia component 7 [file mmc7.xlsx]

## Sheet: info
Data S6
i-cisTarget summary
Parameters and statistics
Type of input query	mgi_symbol
Fraction of mapped input IDs	0.914
Number of i-cisTarget regions in input set	3551
Minimum fraction of overlap	0.4
Normalized enrichment score (NES) threshold	3
AUC threshold (fraction / # of ranked regions)	0.005 (1566)
Recovery curve threshold (# of regions)	20000

## Sheet: Sheet1
Potential_transcription_factor	NES	Enriched_motif	Potential_target
Barhl1	3.0698	cisbp__M0961	Ecel1
Barhl1	3.0698	cisbp__M0961	Nr4a3
Barhl1	3.0698	cisbp__M0961	Arhgap36
Barhl1	3.0698	cisbp__M0961	Lhx8
Barhl1	3.0698	cisbp__M0961	Robo3
Barhl1	3.0698	cisbp__M0961	Fibcd1
Barhl1	3.0698	cisbp__M0961	Hrk
Barhl1	3.0698	cisbp__M0961	Prdm12
Barhl1	3.0698	cisbp__M0961	Ankrd63
Barhl1	3.0698	cisbp__M0961	Col25a1
Barhl1	3.0698	cisbp__M0961	Peli2
Barhl1	3.0698	cisbp__M0961	Pea15a
Barhl1	3.0698	cisbp__M0961	Stk32a
Barhl2	3.09819	cisbp__M0993	Nr4a3
Barhl2	3.09819	cisbp__M0993	Ecel1
Barhl2	3.09819	cisbp__M0993	Lhx8
Barhl2	3.09819	cisbp__M0993	Arhgap36
Barhl2	3.09819	cisbp__M0993	Hrk
Barhl2	3.09819	cisbp__M0993	Ankrd63
Barhl2	3.09819	cisbp__M0993	Robo3
Barhl2	3.09819	cisbp__M0993	Prdm12
Barhl2	3.09819	cisbp__M0993	Fibcd1
Barhl2	3.09819	cisbp__M0993	Col25a1
Barhl2	3.09819	cisbp__M0993	Peli2
Barhl2	3.09819	cisbp__M0993	Stk32a
Barhl2	3.09819	cisbp__M0993	Pea15a
Barhl2	3.09819	cisbp__M0993	Rora
Barhl2	3.09819	cisbp__M0993	Cdc14a
Barhl2	3.09819	cisbp__M0993	Lhx1os
Barhl2	3.09819	cisbp__M0993	Baiap2l2
Barhl2	3.09819	cisbp__M0993	Ndrg1
Barhl2	3.09819	cisbp__M0993	Tmem63a
Barhl2	3.09819	cisbp__M0993	Plch2
Barhl2	3.09819	cisbp__M0993	Trhde
Barhl2	3.09819	cisbp__M0993	Nwd2
Barhl2	3.09819	cisbp__M0993	Nr4a1
Barhl2	3.09819	cisbp__M0993	Dusp4
Barhl2	3.09819	cisbp__M0993	Tox3
Barhl2	3.09819	cisbp__M0993	Six6
Barhl2	3.09819	cisbp__M0993	Dlk1
Barhl2	3.09819	cisbp__M0993	Rcc2
Barhl2	3.09819	cisbp__M0993	Spred2
Barhl2	3.09819	cisbp__M0993	Fgfrl1
Barhl2	3.09819	cisbp__M0993	Creb3l1
Barhl2	3.09819	cisbp__M0993	Lgr5
Barhl2	3.09819	cisbp__M0993	Isl1
Barhl2	3.09819	cisbp__M0993	Fam196a
Barhl2	3.09819	cisbp__M0993	Usp11
Barhl2	3.09819	cisbp__M0993	Grin2c
Barhl2	3.09819	cisbp__M0993	Ahcy
Barhl2	3.09819	cisbp__M0993	Klhl14
Myt1l	3.53347	cisbp__M0574	Sdc4
Myt1l	3.53347	cisbp__M0574	Kcnip3
Myt1l	3.53347	cisbp__M0574	Sox2
Myt1l	3.53347	cisbp__M0574	Met
Myt1l	3.53347	cisbp__M0574	Prr5l
Myt1l	3.53347	cisbp__M0574	Prkd1
Myt1l	3.53347	cisbp__M0574	Pbx3
Myt1l	3.53347	cisbp__M0574	Sox13
Myt1l	3.53347	cisbp__M0574	Nr4a3
Myt1l	3.53347	cisbp__M0574	Btbd3
Myt1l	3.53347	cisbp__M0574	Robo3
Myt1l	3.53347	cisbp__M0574	Ecel1
Myt1l	3.53347	cisbp__M0574	Rora
Myt1l	3.53347	cisbp__M0574	Prdm12
Myt1l	3.53347	cisbp__M0574	Adra2b
Myt1l	3.53347	cisbp__M0574	Nwd2
Myt1l	3.53347	cisbp__M0574	Rftn1
Myt1l	3.53347	cisbp__M0574	Tox3
Myt1l	3.53347	cisbp__M0574	Gpc3
Myt1l	3.53347	cisbp__M0574	Foxn4
Myt1l	3.53347	cisbp__M0574	Rps6ka5
Myt1l	3.53347	cisbp__M0574	Tcf12
Myt1l	3.53347	cisbp__M0574	Isl1
Myt1l	3.53347	cisbp__M0574	C1ql3
CDC5	3.65564	jaspar__MA0579.1	Spon1
CDC5	3.65564	jaspar__MA0579.1	Nwd2
CDC5	3.65564	jaspar__MA0579.1	C1ql3
CDC5	3.65564	jaspar__MA0579.1	Nr4a3
CDC5	3.65564	jaspar__MA0579.1	Klhl14
CDC5	3.65564	jaspar__MA0579.1	Rab37
CDC5	3.65564	jaspar__MA0579.1	Lhx1os
CDC5	3.65564	jaspar__MA0579.1	Hr
CDC5	3.65564	jaspar__MA0579.1	Sox13
CDC5	3.65564	jaspar__MA0579.1	Arhgap36
CDC5	3.65564	jaspar__MA0579.1	Nr1d1
CDC5	3.65564	jaspar__MA0579.1	Adamtsl4
CDC5	3.65564	jaspar__MA0579.1	Prdm12
CDC5	3.65564	jaspar__MA0579.1	Rasa4
CDC5	3.65564	jaspar__MA0579.1	Klf5
CDC5	3.65564	jaspar__MA0579.1	Hlf
CDC5	3.65564	jaspar__MA0579.1	Lgr5
CDC5	3.65564	jaspar__MA0579.1	Sox2
CDC5	3.65564	jaspar__MA0579.1	Fibcd1
CDC5	3.65564	jaspar__MA0579.1	Lypd6
CDC5	3.65564	jaspar__MA0579.1	Six6
CDC5	3.65564	jaspar__MA0579.1	Peli2
CDC5	3.65564	jaspar__MA0579.1	Apln
CDC5	3.65564	jaspar__MA0579.1	Synpr
CDC5	3.65564	jaspar__MA0579.1	Met
CDC5	3.65564	jaspar__MA0579.1	Pea15a
CDC5	3.65564	jaspar__MA0579.1	Gm4737
CDC5	3.65564	jaspar__MA0579.1	Prok2
Myb/SANT	3.63084	cisbp__M2372	Nwd2
Myb/SANT	3.63084	cisbp__M2372	Spon1
Myb/SANT	3.63084	cisbp__M2372	C1ql3
Myb/SANT	3.63084	cisbp__M2372	Nr4a3
Myb/SANT	3.63084	cisbp__M2372	Klhl14
Myb/SANT	3.63084	cisbp__M2372	Rab37
Myb/SANT	3.63084	cisbp__M2372	Lhx1os
Myb/SANT	3.63084	cisbp__M2372	Hr
Myb/SANT	3.63084	cisbp__M2372	Sox13
Myb/SANT	3.63084	cisbp__M2372	Arhgap36
Myb/SANT	3.63084	cisbp__M2372	Nr1d1
Myb/SANT	3.63084	cisbp__M2372	Adamtsl4
Myb/SANT	3.63084	cisbp__M2372	Prdm12
Myb/SANT	3.63084	cisbp__M2372	Klf5
Myb/SANT	3.63084	cisbp__M2372	Rasa4
Myb/SANT	3.63084	cisbp__M2372	Hlf
Myb/SANT	3.63084	cisbp__M2372	Lgr5
Myb/SANT	3.63084	cisbp__M2372	Sox2
Myb/SANT	3.63084	cisbp__M2372	Fibcd1
Myb/SANT	3.63084	cisbp__M2372	Lypd6
Myb/SANT	3.63084	cisbp__M2372	Six6
Myb/SANT	3.63084	cisbp__M2372	Peli2
Myb/SANT	3.63084	cisbp__M2372	Apln
Myb/SANT	3.63084	cisbp__M2372	Synpr
Myb/SANT	3.63084	cisbp__M2372	Met
Cnot6	3.15358	hdpi__CNOT6	B3gat2
Cnot6	3.15358	hdpi__CNOT6	Sox2
Cnot6	3.15358	hdpi__CNOT6	Prok2
Cnot6	3.15358	hdpi__CNOT6	Pcsk2
Cnot6	3.15358	hdpi__CNOT6	Gnrh1
Cnot6	3.15358	hdpi__CNOT6	Nr1d1
Cnot6	3.15358	hdpi__CNOT6	Isl1
Cnot6	3.15358	hdpi__CNOT6	Sh3gl2
Cnot6	3.15358	hdpi__CNOT6	Tcf12
Cnot6	3.15358	hdpi__CNOT6	Hcrtr2
Cnot6	3.15358	hdpi__CNOT6	Nr4a3
Cnot6	3.15358	hdpi__CNOT6	Rora
Cnot6	3.15358	hdpi__CNOT6	Kncn
Cnot6	3.15358	hdpi__CNOT6	Trhde
Cnot6	3.15358	hdpi__CNOT6	Strip2
Cnot6	3.15358	hdpi__CNOT6	Plcl1
Cnot6	3.15358	hdpi__CNOT6	Aldh1a1
Cnot6	3.15358	hdpi__CNOT6	Fam19a2
Cnot6	3.15358	hdpi__CNOT6	Lhx1os
Cnot6	3.15358	hdpi__CNOT6	Igfbp5
Cnot6	3.15358	hdpi__CNOT6	Scn3b
Cnot6	3.15358	hdpi__CNOT6	Spred2
Cnot6	3.15358	hdpi__CNOT6	Sox2ot
Cnot6	3.15358	hdpi__CNOT6	Prdm12
Cnot6	3.15358	hdpi__CNOT6	Fam196a
Cnot6	3.15358	hdpi__CNOT6	Stk32a
Cnot6	3.15358	hdpi__CNOT6	Gatm
Cnot6	3.15358	hdpi__CNOT6	Slc32a1
Cnot6	3.15358	hdpi__CNOT6	Nr4a1
Cpsf4	3.62305	hdpi__CPSF4	Sox2
Cpsf4	3.62305	hdpi__CPSF4	Plcl1
Cpsf4	3.62305	hdpi__CPSF4	Igfbp5
Cpsf4	3.62305	hdpi__CPSF4	Strip2
Cpsf4	3.62305	hdpi__CPSF4	Nr1d1
Cpsf4	3.62305	hdpi__CPSF4	Fam43a
Cpsf4	3.62305	hdpi__CPSF4	Btbd3
Cpsf4	3.62305	hdpi__CPSF4	Col25a1
Cpsf4	3.62305	hdpi__CPSF4	Kncn
Cpsf4	3.62305	hdpi__CPSF4	Aldh1a1
Cpsf4	3.62305	hdpi__CPSF4	Fam196a
Cpsf4	3.62305	hdpi__CPSF4	Arhgap36
Cpsf4	3.62305	hdpi__CPSF4	Isl1
Cpsf4	3.62305	hdpi__CPSF4	Socs2
Cpsf4	3.62305	hdpi__CPSF4	Calcr
Cpsf4	3.62305	hdpi__CPSF4	Prkd1
Cpsf4	3.62305	hdpi__CPSF4	Gnrh1
Cpsf4	3.62305	hdpi__CPSF4	Gatm
Cpsf4	3.62305	hdpi__CPSF4	Lhx1
Cpsf4	3.62305	hdpi__CPSF4	Prdm12
Cpsf4	3.62305	hdpi__CPSF4	Fhod3
Cpsf4	3.62305	hdpi__CPSF4	Rora
Cpsf4	3.62305	hdpi__CPSF4	Tgfa
Cpsf4	3.62305	hdpi__CPSF4	Sox2ot
Cpsf4	3.62305	hdpi__CPSF4	Ecel1
Cpsf4	3.62305	hdpi__CPSF4	Pea15a
Cpsf4	3.62305	hdpi__CPSF4	Fam122b
Cpsf4	3.62305	hdpi__CPSF4	Rasl11b
Cpsf4	3.62305	hdpi__CPSF4	Sox13
Cpsf4	3.62305	hdpi__CPSF4	Six6
Cpsf4	3.62305	hdpi__CPSF4	Fam189a2
Cpsf4	3.62305	hdpi__CPSF4	Lgals3
Cpsf4	3.62305	hdpi__CPSF4	Gpc3
Cpsf4	3.62305	hdpi__CPSF4	Prok2
Cpsf4	3.62305	hdpi__CPSF4	Nr4a3
Cpsf4	3.62305	hdpi__CPSF4	B3gat2
Cpsf4	3.62305	hdpi__CPSF4	Fam19a2
Cpsf4	3.62305	hdpi__CPSF4	Stk32a
Cpsf4	3.62305	hdpi__CPSF4	Slco3a1
Cpsf4	3.62305	hdpi__CPSF4	Hcrtr2
Cpsf4	3.62305	hdpi__CPSF4	C1ql3
Cpsf4	3.62305	hdpi__CPSF4	Met
Cpsf4	3.62305	hdpi__CPSF4	Hlf
Cpsf4	3.62305	hdpi__CPSF4	Klf5
Cpsf4	3.62305	hdpi__CPSF4	Prr5l
Cpsf4	3.62305	hdpi__CPSF4	Nr4a1
Cpsf4	3.62305	hdpi__CPSF4	Sema3e
Cpsf4	3.62305	hdpi__CPSF4	Rcc2
Cpsf4	3.62305	hdpi__CPSF4	Syt17
Cpsf4	3.62305	hdpi__CPSF4	Cybrd1
Cpsf4	3.62305	hdpi__CPSF4	Kit
Cpsf4	3.62305	hdpi__CPSF4	Adamtsl4
Cpsf4	3.62305	hdpi__CPSF4	Casp6
Cpsf4	3.62305	hdpi__CPSF4	Peli2
Cpsf4	3.62305	hdpi__CPSF4	Per2
Cpsf4	3.62305	hdpi__CPSF4	Cadps2
Cpsf4	3.62305	hdpi__CPSF4	Ipcef1
Cpsf4	3.62305	hdpi__CPSF4	Cck
Cpsf4	3.62305	hdpi__CPSF4	Pcsk2
Cpsf4	3.62305	hdpi__CPSF4	Dusp4
Cpsf4	3.62305	hdpi__CPSF4	Vip
Cpsf4	3.62305	hdpi__CPSF4	Gm14204
Cpsf4	3.62305	hdpi__CPSF4	Lhx8
Cpsf4	3.62305	hdpi__CPSF4	Lhx1os
Cpsf4	3.62305	hdpi__CPSF4	Dlk1
Cpsf4	3.62305	hdpi__CPSF4	Fibcd1
Cpsf4	3.62305	hdpi__CPSF4	Scn3b
Cpsf4	3.62305	hdpi__CPSF4	Serpine1
Cpsf4	3.62305	hdpi__CPSF4	Ankrd63
Cpsf4	3.62305	hdpi__CPSF4	Chodl
Cpsf4	3.62305	hdpi__CPSF4	Ggta1
Cpsf4	3.62305	hdpi__CPSF4	Ephb1
Cpsf4	3.62305	hdpi__CPSF4	Pdk4
Cpsf4	3.62305	hdpi__CPSF4	C230024C17Rik
Cpsf4	3.62305	hdpi__CPSF4	Crhbp
Cpsf4	3.62305	hdpi__CPSF4	Acss2
Cpsf4	3.62305	hdpi__CPSF4	Sh3gl2
Cpsf4	3.62305	hdpi__CPSF4	Lgr5
Cpsf4	3.62305	hdpi__CPSF4	Rftn1
Cpsf4	3.62305	hdpi__CPSF4	Plk2
Cpsf4	3.62305	hdpi__CPSF4	Gpr37
Cpsf4	3.62305	hdpi__CPSF4	Atp8b5
Cpsf4	3.62305	hdpi__CPSF4	Sik1
Cpsf4	3.62305	hdpi__CPSF4	Avpr1a
Cpsf4	3.62305	hdpi__CPSF4	Adra2b
Cpsf4	3.62305	hdpi__CPSF4	Apln
Cpsf4	3.62305	hdpi__CPSF4	Sh2d4b
Cpsf4	3.62305	hdpi__CPSF4	Kcnip3
Cpsf4	3.62305	hdpi__CPSF4	Nms
Cpsf4	3.62305	hdpi__CPSF4	Sdc4
Cpsf4	3.62305	hdpi__CPSF4	Drd1
Cpsf4	3.62305	hdpi__CPSF4	Scg2
Cpsf4	3.62305	hdpi__CPSF4	Tcf12
Cpsf4	3.62305	hdpi__CPSF4	Spred2
Cpsf4	3.62305	hdpi__CPSF4	Arsg
Cpsf4	3.62305	hdpi__CPSF4	Akap17b
Cpsf4	3.62305	hdpi__CPSF4	Slc11a2
Cpsf4	3.62305	hdpi__CPSF4	Spon1
Cpsf4	3.62305	hdpi__CPSF4	Gm7694
Cpsf4	3.62305	hdpi__CPSF4	Cdc14a
Cpsf4	3.62305	hdpi__CPSF4	Synpr
Cpsf4	3.62305	hdpi__CPSF4	Prkca
Cpsf4	3.62305	hdpi__CPSF4	Sstr2
Cpsf4	3.62305	hdpi__CPSF4	Rasd1
Cpsf4	3.62305	hdpi__CPSF4	Ndrg1
Cpsf4	3.62305	hdpi__CPSF4	Tox3
Cpsf4	3.62305	hdpi__CPSF4	Rhpn2
Cpsf4	3.62305	hdpi__CPSF4	Scd1
Cpsf4	3.62305	hdpi__CPSF4	Rgs4
Cpsf4	3.62305	hdpi__CPSF4	Hbegf
Cpsf4	3.62305	hdpi__CPSF4	Tmem63a
Cpsf4	3.62305	hdpi__CPSF4	Rxfp1
Cpsf4	3.62305	hdpi__CPSF4	Fam19a4
Cpsf4	3.62305	hdpi__CPSF4	Pter
Cpsf4	3.62305	hdpi__CPSF4	Robo3
Cpsf4	3.62305	hdpi__CPSF4	Crabp1
Cpsf4	3.62305	hdpi__CPSF4	Serpinb11
Cpsf4	3.62305	hdpi__CPSF4	Usp11
Cpsf4	3.62305	hdpi__CPSF4	Itgb4
Cpsf4	3.62305	hdpi__CPSF4	Serpinb1b
Cpsf4	3.62305	hdpi__CPSF4	Ndst3
Cpsf4	3.62305	hdpi__CPSF4	Slc7a3
Cpsf4	3.62305	hdpi__CPSF4	Hrk
Cpsf4	3.62305	hdpi__CPSF4	Fndc5
Cpsf4	3.62305	hdpi__CPSF4	Fgd3
Cpsf4	3.62305	hdpi__CPSF4	Slc2a13
Cpsf4	3.62305	hdpi__CPSF4	Klhl14
Cpsf4	3.62305	hdpi__CPSF4	Creb3l1
Cpsf4	3.62305	hdpi__CPSF4	Rps6ka5
Cpsf4	3.62305	hdpi__CPSF4	Fgfrl1
Cpsf4	3.62305	hdpi__CPSF4	Gda
Cpsf4	3.62305	hdpi__CPSF4	Rasl12
Cpsf4	3.62305	hdpi__CPSF4	Gjb1
Cpsf4	3.62305	hdpi__CPSF4	Timeless
Cpsf4	3.62305	hdpi__CPSF4	Lypd6
Cpsf4	3.62305	hdpi__CPSF4	Nwd2
Cpsf4	3.62305	hdpi__CPSF4	Rasa4
Cpsf4	3.62305	hdpi__CPSF4	Fbxl21
Cpsf4	3.62305	hdpi__CPSF4	Trhde
Cpsf4	3.62305	hdpi__CPSF4	Tspan18
Cpsf4	3.62305	hdpi__CPSF4	Vipr2
Cpsf4	3.62305	hdpi__CPSF4	Gm4737
Cpsf4	3.62305	hdpi__CPSF4	Ido2
Cpsf4	3.62305	hdpi__CPSF4	Edaradd
Cpsf4	3.62305	hdpi__CPSF4	Nkd1
Cpsf4	3.62305	hdpi__CPSF4	Slc6a8
Dbp	3.4347	cisbp__M6186	Aldh1a1
Dbp	3.4347	cisbp__M6186	Per2
Dbp	3.4347	cisbp__M6186	Nr1d1
Dbp	3.4347	cisbp__M6186	Klhl14
Dbp	3.4347	cisbp__M6186	Sh3gl2
Dbp	3.4347	cisbp__M6186	Peli2
Dbp	3.4347	cisbp__M6186	Ndst3
Dbp	3.4347	cisbp__M6186	Spred2
Dbp	3.4347	cisbp__M6186	Fam196a
Dbp	3.4347	cisbp__M6186	Ipcef1
Dbp	3.4347	cisbp__M6186	Rcc2
Dbp	3.4347	cisbp__M6186	Rora
Dbp	3.4347	cisbp__M6186	Rps6ka5
Dbp	3.4347	cisbp__M6186	Ahcy
Dbp	3.4347	cisbp__M6186	Slco3a1
Dbp	3.4347	cisbp__M6186	Hbegf
Dbp	3.4347	cisbp__M6186	Pdk4
Dbp	3.4347	cisbp__M6186	Sema3e
Dbp	3.4347	cisbp__M6186	Synpr
Dbp	3.4347	cisbp__M6186	Arsg
Dbp	3.4347	cisbp__M6186	Ndrg1
Dbp	3.4347	cisbp__M6186	Pkd2l1
Dbp	3.4347	cisbp__M6186	Sox2
Dbp	3.4347	cisbp__M6186	Pbx3
Dbp	3.4347	cisbp__M6186	Lgr5
Dbp	3.4347	cisbp__M6186	C1ql3
Dbp	3.4347	cisbp__M6186	Nr4a3
Dbp	3.4347	cisbp__M6186	Hrk
Dbp	3.4347	cisbp__M6186	Crhbp
Dbp	3.4347	cisbp__M6186	Sdc4
Dbp	3.4347	cisbp__M6186	Col25a1
Dbp	3.4347	cisbp__M6186	Foxn4
Dbp	3.4347	cisbp__M6186	Strip2
Dbp	3.4347	cisbp__M6186	Nms
Dbp	3.4347	cisbp__M6186	Tox3
Dbp	3.4347	cisbp__M6186	Rftn1
Dbp	3.4347	cisbp__M6186	Gpc3
Dbp	3.4347	cisbp__M6186	Plcl1
Dbp	3.4347	cisbp__M6186	C230024C17Rik
Dbp	3.4347	cisbp__M6186	Hlf
Dbp	3.4347	cisbp__M6186	Klf5
Dbp	3.4347	cisbp__M6186	Met
Dbp	3.4347	cisbp__M6186	Pkib
Dbp	3.4347	cisbp__M6186	Kncn
Dbp	3.4347	cisbp__M6186	Prr5l
Dbp	3.34772	transfac_pro__M04211	Per2
Dbp	3.34772	transfac_pro__M04211	Nr1d1
Dbp	3.34772	transfac_pro__M04211	Ndst3
Dbp	3.34772	transfac_pro__M04211	Aldh1a1
Dbp	3.34772	transfac_pro__M04211	Rora
Dbp	3.34772	transfac_pro__M04211	Sh3gl2
Dbp	3.34772	transfac_pro__M04211	Slco3a1
Dbp	3.34772	transfac_pro__M04211	Peli2
Dbp	3.34772	transfac_pro__M04211	Lgr5
Dbp	3.34772	transfac_pro__M04211	Hbegf
Dbp	3.34772	transfac_pro__M04211	Rps6ka5
Dbp	3.34772	transfac_pro__M04211	Synpr
Dbp	3.34772	transfac_pro__M04211	Fam196a
Dbp	3.34772	transfac_pro__M04211	Rcc2
Dbp	3.34772	transfac_pro__M04211	Sox2
Dbp	3.34772	transfac_pro__M04211	Strip2
Dbp	3.34772	transfac_pro__M04211	Sema3e
Dbp	3.34772	transfac_pro__M04211	Spred2
Dbp	3.34772	transfac_pro__M04211	Hrk
Dbp	3.34772	transfac_pro__M04211	Pkib
Dbp	3.34772	transfac_pro__M04211	Socs2
Dbp	3.34772	transfac_pro__M04211	Arsg
Dbp	3.34772	transfac_pro__M04211	Pbx3
Dbp	3.34772	transfac_pro__M04211	Ipcef1
Dbp	3.34772	transfac_pro__M04211	Col25a1
Dbp	3.34772	transfac_pro__M04211	Pea15a
Dbp	3.33612	hocomoco__DBP_si	Per2
Dbp	3.33612	hocomoco__DBP_si	Aldh1a1
Dbp	3.33612	hocomoco__DBP_si	Peli2
Dbp	3.33612	hocomoco__DBP_si	Nr1d1
Dbp	3.33612	hocomoco__DBP_si	Sh3gl2
Dbp	3.33612	hocomoco__DBP_si	Klhl14
Dbp	3.33612	hocomoco__DBP_si	Spred2
Dbp	3.33612	hocomoco__DBP_si	Ndst3
Dbp	3.33612	hocomoco__DBP_si	Fam196a
Dbp	3.33612	hocomoco__DBP_si	Ahcy
Dbp	3.33612	hocomoco__DBP_si	Rcc2
Dbp	3.33612	hocomoco__DBP_si	Slco3a1
Dbp	3.33612	hocomoco__DBP_si	Ipcef1
Dbp	3.33612	hocomoco__DBP_si	Rps6ka5
Dbp	3.33612	hocomoco__DBP_si	Rora
Dbp	3.33612	hocomoco__DBP_si	Sox2
Dbp	3.33612	hocomoco__DBP_si	Hbegf
Dbp	3.33612	hocomoco__DBP_si	Hrk
Dbp	3.33612	hocomoco__DBP_si	Pdk4
Dbp	3.33612	hocomoco__DBP_si	C1ql3
Dbp	3.33612	hocomoco__DBP_si	Pkd2l1
Dbp	3.33612	hocomoco__DBP_si	Sema3e
Dbp	3.33612	hocomoco__DBP_si	Synpr
Dbp	3.33612	hocomoco__DBP_si	Arsg
Dbp	3.33612	hocomoco__DBP_si	Ndrg1
Dbp	3.33612	hocomoco__DBP_si	Nr4a3
Dbp	3.33612	hocomoco__DBP_si	Col25a1
Dbp	3.33612	hocomoco__DBP_si	Sdc4
Dbp	3.33612	hocomoco__DBP_si	Pbx3
Dbp	3.33612	hocomoco__DBP_si	Lgr5
Dbp	3.33612	hocomoco__DBP_si	Foxn4
Dbp	3.33612	hocomoco__DBP_si	Crhbp
Dbp	3.33612	hocomoco__DBP_si	Met
Dbp	3.33612	hocomoco__DBP_si	Kncn
Dbp	3.33612	hocomoco__DBP_si	Rftn1
Dbp	3.33612	hocomoco__DBP_si	Hlf
Dbp	3.33612	hocomoco__DBP_si	Strip2
Dbp	3.33612	hocomoco__DBP_si	Nms
Dbp	3.33612	hocomoco__DBP_si	Klf5
Dbp	3.33612	hocomoco__DBP_si	Tox3
Dbp	3.33612	hocomoco__DBP_si	C230024C17Rik
Dbp	3.31593	cisbp__M5999	Per2
Dbp	3.31593	cisbp__M5999	Nr1d1
Dbp	3.31593	cisbp__M5999	Ndst3
Dbp	3.31593	cisbp__M5999	Aldh1a1
Dbp	3.31593	cisbp__M5999	Rora
Dbp	3.31593	cisbp__M5999	Lgr5
Dbp	3.31593	cisbp__M5999	Hbegf
Dbp	3.31593	cisbp__M5999	Rps6ka5
Dbp	3.31593	cisbp__M5999	Peli2
Dbp	3.31593	cisbp__M5999	Sh3gl2
Dbp	3.31593	cisbp__M5999	Sox2
Dbp	3.31593	cisbp__M5999	Synpr
Dbp	3.31593	cisbp__M5999	Strip2
Dbp	3.31593	cisbp__M5999	Fam196a
Dbp	3.31593	cisbp__M5999	C1ql3
Dbp	3.31593	cisbp__M5999	Pkib
Dbp	3.31593	cisbp__M5999	Rcc2
Dbp	3.31593	cisbp__M5999	Slco3a1
Dbp	3.31593	cisbp__M5999	Socs2
Dbp	3.31593	cisbp__M5999	Arsg
Dbp	3.31593	cisbp__M5999	Spred2
Dbp	3.31593	cisbp__M5999	Sema3e
Dbp	3.31593	cisbp__M5999	Pbx3
Dbp	3.31593	cisbp__M5999	Hrk
Dbp	3.26974	transfac_pro__M07038	Per2
Dbp	3.26974	transfac_pro__M07038	Spred2
Dbp	3.26974	transfac_pro__M07038	Sh3gl2
Dbp	3.26974	transfac_pro__M07038	Peli2
Dbp	3.26974	transfac_pro__M07038	Klhl14
Dbp	3.26974	transfac_pro__M07038	Col25a1
Dbp	3.26974	transfac_pro__M07038	Nr1d1
Dbp	3.26974	transfac_pro__M07038	Rora
Dbp	3.26974	transfac_pro__M07038	Rcc2
Dbp	3.26974	transfac_pro__M07038	Crhbp
Dbp	3.26974	transfac_pro__M07038	Rps6ka5
Dbp	3.26974	transfac_pro__M07038	Hrk
Dbp	3.26974	transfac_pro__M07038	Aldh1a1
Dbp	3.26974	transfac_pro__M07038	Pbx3
Dbp	3.26974	transfac_pro__M07038	Hbegf
Dbp	3.26974	transfac_pro__M07038	Ahcy
Dbp	3.26974	transfac_pro__M07038	Fam196a
Dbp	3.26974	transfac_pro__M07038	Kncn
Dbp	3.26974	transfac_pro__M07038	Trhde
Dbp	3.26974	transfac_pro__M07038	Ndst3
Dbp	3.26974	transfac_pro__M07038	Nr4a3
Dbp	3.26974	transfac_pro__M07038	Slco3a1
Dbp	3.26974	transfac_pro__M07038	Sema3e
Dbp	3.26974	transfac_pro__M07038	Arhgap36
Dbp	3.26974	transfac_pro__M07038	Tcf12
Dbp	3.26974	transfac_pro__M07038	B3gat2
Dbp	3.26974	transfac_pro__M07038	Fam19a2
Dbp	3.26974	transfac_pro__M07038	Sox2ot
Dbp	3.26974	transfac_pro__M07038	Sdc4
Dbp	3.26974	transfac_pro__M07038	Fam43a
Dbp	3.26974	transfac_pro__M07038	Slc2a13
Dbp	3.26974	transfac_pro__M07038	Sstr2
Dbp	3.26974	transfac_pro__M07038	Sox2
Dbp	3.26974	transfac_pro__M07038	Ndrg1
Dbp	3.26974	transfac_pro__M07038	Scg2
Dbp	3.26974	transfac_pro__M07038	C1ql3
Dbp	3.26974	transfac_pro__M07038	Cybrd1
Dbp	3.26974	transfac_pro__M07038	Hcrtr2
Dbp	3.26974	transfac_pro__M07038	Arsg
Dbp	3.26974	transfac_pro__M07038	Met
Dbp	3.26974	transfac_pro__M07038	Pkd2l1
Dbp	3.26974	transfac_pro__M07038	Rftn1
Dbp	3.26974	transfac_pro__M07038	Pdk4
Dbp	3.26974	transfac_pro__M07038	Ipcef1
Dbp	3.26974	transfac_pro__M07038	Plcl1
Dbp	3.26974	transfac_pro__M07038	C230024C17Rik
Dbp	3.26974	transfac_pro__M07038	Plk2
Dbp	3.26974	transfac_pro__M07038	Igfbp5
Dbp	3.26974	transfac_pro__M07038	Synpr
Dbp	3.26974	transfac_pro__M07038	Avpr1a
Dbp	3.26974	transfac_pro__M07038	Chodl
Dbp	3.26974	transfac_pro__M07038	Nr4a1
Dbp	3.26974	transfac_pro__M07038	Lgr5
Dbp	3.26974	transfac_pro__M07038	Timeless
Dbp	3.26974	transfac_pro__M07038	Klf5
Dbp	3.26974	transfac_pro__M07038	Isl1
Dbp	3.26974	transfac_pro__M07038	Pkib
Dbp	3.26974	transfac_pro__M07038	Hlf
Dbp	3.24355	cisbp__M5338	Per2
Dbp	3.24355	cisbp__M5338	Nr1d1
Dbp	3.24355	cisbp__M5338	Aldh1a1
Dbp	3.24355	cisbp__M5338	Ndst3
Dbp	3.24355	cisbp__M5338	Sh3gl2
Dbp	3.24355	cisbp__M5338	Rora
Dbp	3.24355	cisbp__M5338	Slco3a1
Dbp	3.24355	cisbp__M5338	Peli2
Dbp	3.24355	cisbp__M5338	Lgr5
Dbp	3.24355	cisbp__M5338	Hbegf
Dbp	3.24355	cisbp__M5338	Rcc2
Dbp	3.24355	cisbp__M5338	Rps6ka5
Dbp	3.24355	cisbp__M5338	Synpr
Dbp	3.24355	cisbp__M5338	Fam196a
Dbp	3.24355	cisbp__M5338	Sox2
Dbp	3.24355	cisbp__M5338	Strip2
Dbp	3.24355	cisbp__M5338	Spred2
Dbp	3.24355	cisbp__M5338	Pkib
Dbp	3.24355	cisbp__M5338	Sema3e
Dbp	3.24355	cisbp__M5338	Hrk
Dbp	3.24355	cisbp__M5338	Socs2
Dbp	3.24355	cisbp__M5338	Arsg
Dbp	3.24355	cisbp__M5338	Pbx3
Dbp	3.24355	cisbp__M5338	Ipcef1
Dbp	3.24355	cisbp__M5338	Pea15a
Dbp	3.24355	cisbp__M5338	Col25a1
Foxd1	3.22755	transfac_public__M00292	Peli2
Foxd1	3.22755	transfac_public__M00292	Tgfa
Foxd1	3.22755	transfac_public__M00292	Slco3a1
Foxd1	3.22755	transfac_public__M00292	Per2
Foxd1	3.22755	transfac_public__M00292	Rab37
Foxd1	3.22755	transfac_public__M00292	Pbx3
Foxd1	3.22755	transfac_public__M00292	Six6
Foxd1	3.22755	transfac_public__M00292	Nr1d1
Foxd1	3.22755	transfac_public__M00292	Lgr5
Foxd1	3.22755	transfac_public__M00292	Nr4a1
Foxd1	3.22755	transfac_public__M00292	Lhx1os
Foxd1	3.22755	transfac_public__M00292	Btbd3
Foxd1	3.22755	transfac_public__M00292	Ddc
Foxd1	3.22755	transfac_public__M00292	Ndst3
Foxd1	3.22755	transfac_public__M00292	Fam43a
Foxd1	3.22755	transfac_public__M00292	Dlk1
Foxd1	3.22755	transfac_public__M00292	Creb3l1
Foxd1	3.22755	transfac_public__M00292	Klf5
Foxd1	3.22755	transfac_public__M00292	Foxn4
Foxd1	3.22755	transfac_public__M00292	Gpr37
Foxd1	3.22755	transfac_public__M00292	Rgs4
Foxd1	3.22755	transfac_public__M00292	Rora
Foxd1	3.22755	transfac_public__M00292	Lgals3
Foxd1	3.22755	transfac_public__M00292	Fam19a2
jdp2	3.31813	transfac_pro__M06961	Klhl14
jdp2	3.31813	transfac_pro__M06961	Spred2
jdp2	3.31813	transfac_pro__M06961	Six6
jdp2	3.31813	transfac_pro__M06961	Lcat
jdp2	3.31813	transfac_pro__M06961	Prkd1
jdp2	3.31813	transfac_pro__M06961	Peli2
jdp2	3.31813	transfac_pro__M06961	Strip2
jdp2	3.31813	transfac_pro__M06961	Sh3gl2
jdp2	3.31813	transfac_pro__M06961	C1ql3
jdp2	3.31813	transfac_pro__M06961	Tcf12
jdp2	3.31813	transfac_pro__M06961	Met
jdp2	3.31813	transfac_pro__M06961	Sox2
jdp2	3.31813	transfac_pro__M06961	Myo1d
jdp2	3.31813	transfac_pro__M06961	Socs2
jdp2	3.31813	transfac_pro__M06961	Tspan18
jdp2	3.31813	transfac_pro__M06961	Fndc1
jdp2	3.31813	transfac_pro__M06961	Ndst3
jdp2	3.31813	transfac_pro__M06961	Per2
jdp2	3.31813	transfac_pro__M06961	Fam19a2
jdp2	3.31813	transfac_pro__M06961	Rora
jdp2	3.31813	transfac_pro__M06961	Lgr5
jdp2	3.31813	transfac_pro__M06961	Isl1
jdp2	3.31813	transfac_pro__M06961	Sstr2
jdp2	3.31813	transfac_pro__M06961	Fam196a
jdp2	3.31813	transfac_pro__M06961	Kncn
jdp2	3.31813	transfac_pro__M06961	Nr1d1
jdp2	3.31813	transfac_pro__M06961	Stk32a
jdp2	3.31813	transfac_pro__M06961	Slco3a1
jdp2	3.31813	transfac_pro__M06961	Drd1
jdp2	3.31813	transfac_pro__M06961	Fam189a2
jdp2	3.31813	transfac_pro__M06961	Dlk1
jdp2	3.31813	transfac_pro__M06961	Arhgap36
jdp2	3.31813	transfac_pro__M06961	Sema3e
Nfil3	3.48708	cisbp__M1857	Nr1d1
Nfil3	3.48708	cisbp__M1857	Per2
Nfil3	3.48708	cisbp__M1857	Ndst3
Nfil3	3.48708	cisbp__M1857	Sh3gl2
Nfil3	3.48708	cisbp__M1857	Peli2
Nfil3	3.48708	cisbp__M1857	Rcc2
Nfil3	3.48708	cisbp__M1857	Rora
Nfil3	3.48708	cisbp__M1857	Synpr
Nfil3	3.48708	cisbp__M1857	Aldh1a1
Nfil3	3.48708	cisbp__M1857	Slco3a1
Nfil3	3.48708	cisbp__M1857	Rps6ka5
Nfil3	3.48708	cisbp__M1857	Lgr5
Nfil3	3.48708	cisbp__M1857	Strip2
Nfil3	3.48708	cisbp__M1857	Socs2
Nfil3	3.48708	cisbp__M1857	Sox2
Nfil3	3.48708	cisbp__M1857	Stk32b
Nfil3	3.48708	cisbp__M1857	Ankrd63
Nfil3	3.48708	cisbp__M1857	Sema3e
Nfil3	3.48708	cisbp__M1857	Hbegf
Nfil3	3.48708	cisbp__M1857	Col25a1
Nfil3	3.48708	cisbp__M1857	Pbx3
Nfil3	3.48708	cisbp__M1857	Pkib
Nfil3	3.48708	cisbp__M1857	Pea15a
Nfil3	3.48708	cisbp__M1857	Rgs4
Nfil3	3.48708	cisbp__M1857	C1ql3
Nfil3	3.48708	cisbp__M1857	Tcf12
Nfil3	3.48708	cisbp__M1857	Cck
Nfil3	3.48708	cisbp__M1857	Hrk
Nfil3	3.48708	cisbp__M1857	Plcl1
Nfil3	3.48708	cisbp__M1857	Prdm12
Nfil3	3.08979	jaspar__MA0025.1	Nr1d1
Nfil3	3.08979	jaspar__MA0025.1	Per2
Nfil3	3.08979	jaspar__MA0025.1	Ndst3
Nfil3	3.08979	jaspar__MA0025.1	Sh3gl2
Nfil3	3.08979	jaspar__MA0025.1	Peli2
Nfil3	3.08979	jaspar__MA0025.1	Rcc2
Nfil3	3.08979	jaspar__MA0025.1	Rora
Nfil3	3.08979	jaspar__MA0025.1	Aldh1a1
Nfil3	3.08979	jaspar__MA0025.1	Synpr
Nfil3	3.08979	jaspar__MA0025.1	Slco3a1
Nfil3	3.08979	jaspar__MA0025.1	Rps6ka5
Nfil3	3.08979	jaspar__MA0025.1	Lgr5
Nfil3	3.08979	jaspar__MA0025.1	Strip2
Nfil3	3.08979	jaspar__MA0025.1	Sema3e
Nfil3	3.08979	jaspar__MA0025.1	Socs2
Nfil3	3.08979	jaspar__MA0025.1	Sox2
Nfil3	3.08979	jaspar__MA0025.1	Hrk
Nfil3	3.08979	jaspar__MA0025.1	Stk32b
Nfil3	3.08979	jaspar__MA0025.1	Ankrd63
Nfil3	3.08979	jaspar__MA0025.1	Pbx3
Nfil3	3.08979	jaspar__MA0025.1	Hbegf
Nfil3	3.08979	jaspar__MA0025.1	Col25a1
Nfil3	3.08979	jaspar__MA0025.1	Pea15a
Nfil3	3.08979	jaspar__MA0025.1	Pkib
Nfil3	3.08979	jaspar__MA0025.1	Rgs4
Nfil3	3.08979	jaspar__MA0025.1	Plcl1
Nfil3	3.08979	jaspar__MA0025.1	Tcf12
Nfil3	3.08979	jaspar__MA0025.1	Cck
Nfil3	3.08979	jaspar__MA0025.1	Prdm12
Nfil3	3.08979	jaspar__MA0025.1	C1ql3
Nfil3	3.08979	jaspar__MA0025.1	Usp11
Nfil3	3.08979	jaspar__MA0025.1	Tox3
Nfil3	3.08979	jaspar__MA0025.1	Gm7694
Nfil3	3.08979	jaspar__MA0025.1	Fam43a
Nfil3	3.08979	jaspar__MA0025.1	Nr4a3
Nfil3	3.08979	jaspar__MA0025.1	Igfbp5
Nr4a2	3.02441	cisbp__M5687	Fam19a2
Nr4a2	3.02441	cisbp__M5687	Fam19a4
Nr4a2	3.02441	cisbp__M5687	Rasl11b
Nr4a2	3.02441	cisbp__M5687	Igfbp5
Nr4a2	3.02441	cisbp__M5687	Lypd6
Nr4a2	3.02441	cisbp__M5687	Syt17
Nr4a2	3.02441	cisbp__M5687	Nkd1
Nr4a2	3.02441	cisbp__M5687	Arhgap36
Nr4a2	3.02441	cisbp__M5687	Slc2a13
Nr4a2	3.02441	cisbp__M5687	Fibcd1
Nr4a2	3.02441	cisbp__M5687	Hcrtr2
Nr4a2	3.02441	cisbp__M5687	Th
Nr4a2	3.02441	cisbp__M5687	Fhod3
Nr4a2	3.02441	cisbp__M5687	Tox3
Nr4a2	3.02441	cisbp__M5687	Prdm12
Nr4a2	3.02441	cisbp__M5687	Rgs4
Nr4a2	3.02441	cisbp__M5687	Dlk1
Nr4a2	3.02441	cisbp__M5687	Isl1
Nr4a2	3.02441	cisbp__M5687	Sox2
Nr4a2	3.02441	cisbp__M5687	Cybrd1
Nr4a2	3.02441	cisbp__M5687	Btbd3
Nr4a2	3.02441	cisbp__M5687	Nwd2
Nr4a2	3.02441	cisbp__M5687	Gda
Nr4a2	3.02441	cisbp__M5687	Tgfa
Nr4a2	3.02441	cisbp__M5687	Tcf12
Obox5	3.17197	transfac_pro__M01381	Galnt6
Obox5	3.17197	transfac_pro__M01381	Hrk
Obox5	3.17197	transfac_pro__M01381	Dbndd2
Obox5	3.17197	transfac_pro__M01381	Robo3
Obox5	3.17197	transfac_pro__M01381	Klhl14
Obox5	3.17197	transfac_pro__M01381	Adamtsl4
Obox5	3.17197	transfac_pro__M01381	Scn3b
Obox5	3.17197	transfac_pro__M01381	Isl1
Obox5	3.17197	transfac_pro__M01381	Ndst3
Obox5	3.17197	transfac_pro__M01381	Slco3a1
Obox5	3.17197	transfac_pro__M01381	Ipcef1
Obox5	3.17197	transfac_pro__M01381	Rora
Obox5	3.17197	transfac_pro__M01381	Hr
Obox5	3.17197	transfac_pro__M01381	Hbegf
Obox5	3.17197	transfac_pro__M01381	Dusp4
Obox5	3.17197	transfac_pro__M01381	Pea15a
Obox5	3.17197	transfac_pro__M01381	Tcn2
Obox5	3.17197	transfac_pro__M01381	Met
Obox5	3.17037	transfac_pro__M03067	Galnt6
Obox5	3.17037	transfac_pro__M03067	Hrk
Obox5	3.17037	transfac_pro__M03067	Dbndd2
Obox5	3.17037	transfac_pro__M03067	Robo3
Obox5	3.17037	transfac_pro__M03067	Klhl14
Obox5	3.17037	transfac_pro__M03067	Adamtsl4
Obox5	3.17037	transfac_pro__M03067	Scn3b
Obox5	3.17037	transfac_pro__M03067	Isl1
Obox5	3.17037	transfac_pro__M03067	Ndst3
Obox5	3.17037	transfac_pro__M03067	Ipcef1
Obox5	3.17037	transfac_pro__M03067	Slco3a1
Obox5	3.17037	transfac_pro__M03067	Hbegf
Obox5	3.17037	transfac_pro__M03067	Hr
Obox5	3.17037	transfac_pro__M03067	Rora
Obox5	3.17037	transfac_pro__M03067	Dusp4
Obox5	3.17037	transfac_pro__M03067	Pea15a
Obox5	3.17037	transfac_pro__M03067	Tcn2
Obox5	3.17037	transfac_pro__M03067	Met
Otx1	3.23715	transfac_pro__M01366	Robo3
Otx1	3.23715	transfac_pro__M01366	Galnt6
Otx1	3.23715	transfac_pro__M01366	Hr
Otx1	3.23715	transfac_pro__M01366	Ipcef1
Otx1	3.23715	transfac_pro__M01366	Dbndd2
Otx1	3.23715	transfac_pro__M01366	Sdc4
Otx1	3.23715	transfac_pro__M01366	Isl1
Otx1	3.23715	transfac_pro__M01366	Tcn2
Otx1	3.23715	transfac_pro__M01366	Dusp4
Otx1	3.23715	transfac_pro__M01366	Lhx1os
Otx1	3.23715	transfac_pro__M01366	Rasl11b
Otx1	3.23715	transfac_pro__M01366	Ecel1
Otx1	3.23715	transfac_pro__M01366	Peli2
Otx1	3.23715	transfac_pro__M01366	Hrk
Otx1	3.23715	transfac_pro__M01366	Slco3a1
Otx1	3.23715	transfac_pro__M01366	Tgfa
Otx1	3.23715	transfac_pro__M01366	C1ql3
Otx1	3.23715	transfac_pro__M01366	Fibcd1
Otx1	3.23715	transfac_pro__M01366	Klhl14
Otx1	3.23715	transfac_pro__M01366	1700028P14Rik
Otx1	3.23715	transfac_pro__M01366	Ddc
Otx1	3.23715	transfac_pro__M01366	Fam19a4
Otx1	3.23715	transfac_pro__M01366	Adamtsl4
Otx1	3.23715	transfac_pro__M01366	Rora
Otx1	3.23715	transfac_pro__M01366	Creb3l1
Otx1	3.23715	transfac_pro__M01366	Rgs16
Otx1	3.23715	transfac_pro__M01366	Arhgap36
Otx2	3.17937	transfac_pro__M01387	Robo3
Otx2	3.17937	transfac_pro__M01387	Galnt6
Otx2	3.17937	transfac_pro__M01387	Sdc4
Otx2	3.17937	transfac_pro__M01387	Tcn2
Otx2	3.17937	transfac_pro__M01387	Ecel1
Otx2	3.17937	transfac_pro__M01387	Dbndd2
Otx2	3.17937	transfac_pro__M01387	Isl1
Otx2	3.17937	transfac_pro__M01387	Slco3a1
Otx2	3.17937	transfac_pro__M01387	Dusp4
Otx2	3.17937	transfac_pro__M01387	Foxn4
Otx2	3.17937	transfac_pro__M01387	Ipcef1
Otx2	3.17937	transfac_pro__M01387	Adamtsl4
Otx2	3.17937	transfac_pro__M01387	Arhgap36
Otx2	3.17937	transfac_pro__M01387	Rora
Otx2	3.17937	transfac_pro__M01387	Hrk
Otx2	3.17937	transfac_pro__M01387	Hr
Otx2	3.17937	transfac_pro__M01387	Lhx1os
Otx2	3.17937	transfac_pro__M01387	Scn3b
Otx2	3.17937	transfac_pro__M01387	Rab37
Otx2	3.17937	transfac_pro__M01387	Tgfa
Otx2	3.17937	transfac_pro__M01387	Creb3l1
Otx2	3.17937	transfac_pro__M01387	Klhl14
Otx2	3.17937	transfac_pro__M01387	Fhod3
Rxra	3.49308	transfac_pro__M02895	Trhde
Rxra	3.49308	transfac_pro__M02895	Nr4a3
Rxra	3.49308	transfac_pro__M02895	Per2
Rxra	3.49308	transfac_pro__M02895	Col25a1
Rxra	3.49308	transfac_pro__M02895	Plk2
Rxra	3.49308	transfac_pro__M02895	Sox2
Rxra	3.49308	transfac_pro__M02895	Btbd3
Rxra	3.49308	transfac_pro__M02895	Met
Rxra	3.49308	transfac_pro__M02895	Rftn1
Rxra	3.49308	transfac_pro__M02895	Apln
Rxra	3.49308	transfac_pro__M02895	Nwd2
Rxra	3.49308	transfac_pro__M02895	Rcc2
Rxra	3.49308	transfac_pro__M02895	Foxn4
Rxra	3.49308	transfac_pro__M02895	Peli2
Rxra	3.49308	transfac_pro__M02895	Rora
Rxra	3.49308	transfac_pro__M02895	Sox13
Rxra	3.49308	transfac_pro__M02895	Rasl11b
Rxra	3.49308	transfac_pro__M02895	Lhx1os
Rxra	3.49308	transfac_pro__M02895	Fam19a2
Rxra	3.49308	transfac_pro__M02895	Tcf12
Rxra	3.49308	transfac_pro__M02895	Klf5
Rxra	3.49308	transfac_pro__M02895	Hbegf
Rxra	3.49308	transfac_pro__M02895	Tmem63a
Rxra	3.49308	transfac_pro__M02895	Hr
Rxra	3.49308	transfac_pro__M02895	Serpine1
Rxra	3.49308	transfac_pro__M02895	Igfbp5
Rxra	3.49308	transfac_pro__M02895	Prdm12
Scrt2	3.26055	transfac_pro__M03918	Apln
Scrt2	3.26055	transfac_pro__M03918	Hlf
Scrt2	3.26055	transfac_pro__M03918	Gabre
Scrt2	3.26055	transfac_pro__M03918	Hrk
Scrt2	3.26055	transfac_pro__M03918	Cadps2
Scrt2	3.26055	transfac_pro__M03918	Col25a1
Scrt2	3.26055	transfac_pro__M03918	Syt17
Scrt2	3.26055	transfac_pro__M03918	Btbd3
Scrt2	3.26055	transfac_pro__M03918	Igfbp5
Scrt2	3.26055	transfac_pro__M03918	Sox2
Scrt2	3.26055	transfac_pro__M03918	Prdm12
Scrt2	3.26055	transfac_pro__M03918	Gpc3
Scrt2	3.26055	transfac_pro__M03918	Pbx3
Scrt2	3.26055	transfac_pro__M03918	Slco3a1
Scrt2	3.26055	transfac_pro__M03918	Nr4a3
Scrt2	3.26055	transfac_pro__M03918	Tox3
Scrt2	3.26055	transfac_pro__M03918	Socs2
Scrt2	3.26055	transfac_pro__M03918	C1ql3
Scrt2	3.26055	transfac_pro__M03918	Grin2c
Scrt2	3.26055	transfac_pro__M03918	Ecel1
Scrt2	3.26055	transfac_pro__M03918	Rftn1
Scrt2	3.26055	transfac_pro__M03918	Atp8b5
Scrt2	3.26055	transfac_pro__M03918	Fam196a
Scrt2	3.26055	transfac_pro__M03918	Tcf12
Scrt2	3.26055	transfac_pro__M03918	Slc7a3
Scrt2	3.26055	transfac_pro__M03918	Sox2ot
Scrt2	3.26055	transfac_pro__M03918	Ddc
Scrt2	3.26055	transfac_pro__M03918	Sstr2
Scrt2	3.26055	transfac_pro__M03918	Rora
Scrt2	3.26055	transfac_pro__M03918	Akap17b
Scrt2	3.26055	transfac_pro__M03918	Gpr37
Scrt2	3.26055	transfac_pro__M03918	Npbwr1
Scrt2	3.26055	transfac_pro__M03918	Plcl1
Scrt2	3.0488	cisbp__M5805	Apln
Scrt2	3.0488	cisbp__M5805	Hlf
Scrt2	3.0488	cisbp__M5805	Gabre
Scrt2	3.0488	cisbp__M5805	Hrk
Scrt2	3.0488	cisbp__M5805	Cadps2
Scrt2	3.0488	cisbp__M5805	Syt17
Scrt2	3.0488	cisbp__M5805	Col25a1
Scrt2	3.0488	cisbp__M5805	Igfbp5
Scrt2	3.0488	cisbp__M5805	Btbd3
Scrt2	3.0488	cisbp__M5805	Sox2
Scrt2	3.0488	cisbp__M5805	Pbx3
Scrt2	3.0488	cisbp__M5805	Prdm12
Scrt2	3.0488	cisbp__M5805	Gpc3
Scrt2	3.0488	cisbp__M5805	Slco3a1
Scrt2	3.0488	cisbp__M5805	Tcf12
Scrt2	3.0488	cisbp__M5805	Socs2
Scrt2	3.0488	cisbp__M5805	Fam196a
Scrt2	3.0488	cisbp__M5805	C1ql3
Scrt2	3.0488	cisbp__M5805	Grin2c
Scrt2	3.0488	cisbp__M5805	Scg2
Scrt2	3.0488	cisbp__M5805	Ecel1
Scrt2	3.0488	cisbp__M5805	Atp8b5
Scrt2	3.0488	cisbp__M5805	Nr4a3
Scrt2	3.0488	cisbp__M5805	Tox3
Scrt2	3.0488	cisbp__M5805	Rftn1
Scrt2	3.0488	cisbp__M5805	Lgr5
Scrt2	3.0488	cisbp__M5805	Slc7a3
Scrt2	3.0488	cisbp__M5805	Sox2ot
Scrt2	3.0488	cisbp__M5805	Akap17b
Scrt2	3.0488	cisbp__M5805	Npbwr1
Scrt2	3.0488	cisbp__M5805	Hbegf
Scrt2	3.0488	cisbp__M5805	Ddc
Scrt2	3.0488	cisbp__M5805	Adamtsl4
Scrt2	3.0488	cisbp__M5805	Sstr2
Scrt2	3.0488	cisbp__M5805	Gpr37
Scrt2	3.0488	cisbp__M5805	Plcl1
Sox7	3.03121	transfac_pro__M02911	Six6
Sox7	3.03121	transfac_pro__M02911	Sox2
Sox7	3.03121	transfac_pro__M02911	Lhx1os
Sox7	3.03121	transfac_pro__M02911	Col25a1
Sox7	3.03121	transfac_pro__M02911	Fibcd1
Sox7	3.03121	transfac_pro__M02911	Apln
Sox7	3.03121	transfac_pro__M02911	C1ql3
Sox7	3.03121	transfac_pro__M02911	Isl1
Sox7	3.03121	transfac_pro__M02911	Tox3
Sox7	3.03121	transfac_pro__M02911	Klf5
Sox7	3.03121	transfac_pro__M02911	Chodl
Sox7	3.03121	transfac_pro__M02911	Kcnip3
Sox7	3.03121	transfac_pro__M02911	Prok2
Sox7	3.03121	transfac_pro__M02911	Pcsk2
Sox7	3.03121	transfac_pro__M02911	Crhr2
Sox7	3.03121	transfac_pro__M02911	Nr4a3
Sox7	3.03121	transfac_pro__M02911	Creb3l1
Sox7	3.03121	transfac_pro__M02911	Robo3
Sox7	3.03121	transfac_pro__M02911	Ankrd63
Sox7	3.03121	transfac_pro__M02911	Rftn1
Sox7	3.03121	transfac_pro__M02911	Spred2
Sox7	3.03121	transfac_pro__M02911	Fam196a
Sox7	3.03121	transfac_pro__M02911	Prdm12
Sox7	3.03121	transfac_pro__M02911	Fam122b
Sox7	3.03121	transfac_pro__M02911	Nr1d1
Sox7	3.03121	transfac_pro__M02911	Ahcy
Sox7	3.03121	transfac_pro__M02911	Ecel1
Sox7	3.03121	transfac_pro__M02911	Rora
Sox7	3.03121	transfac_pro__M02911	Igfbp5
Sox7	3.03121	transfac_pro__M02911	C230024C17Rik
Sox7	3.03121	transfac_pro__M02911	Fam19a2
Sox7	3.03121	transfac_pro__M02911	Fam43a
Sox7	3.03121	transfac_pro__M02911	Serpine1
Sox7	3.03121	transfac_pro__M02911	Pea15a
Sox7	3.03121	transfac_pro__M02911	Arhgap36
Sox7	3.03121	transfac_pro__M02911	Trhde
Sox7	3.03121	transfac_pro__M02911	Ddc
Sox7	3.03121	transfac_pro__M02911	Pkib
Sox7	3.03121	transfac_pro__M02911	Ephb1
Sox7	3.03121	transfac_pro__M02911	Sh3gl2
Sox7	3.03121	transfac_pro__M02911	Eif4b
Sox7	3.03121	transfac_pro__M02911	Peli2
Sox7	3.03121	transfac_pro__M02911	Per2
Sox7	3.03121	transfac_pro__M02911	Slc7a3
Sox7	3.03121	transfac_pro__M02911	Nkd1
Sox7	3.03121	transfac_pro__M02911	Lhx1
Sox7	3.03121	transfac_pro__M02911	Met
Sox7	3.03121	transfac_pro__M02911	Rhpn2
Sox7	3.03121	transfac_pro__M02911	Lgr5
Sox7	3.03121	transfac_pro__M02911	Rasl12
Sox7	3.03121	transfac_pro__M02911	Syt17
Sox7	3.03121	transfac_pro__M02911	BC029722
Sox7	3.03121	transfac_pro__M02911	Slco3a1
Sox7	3.03121	transfac_pro__M02911	Lhx8
Sox7	3.03121	transfac_pro__M02911	Hlf
Sox7	3.03121	transfac_pro__M02911	Myo1d
Sox7	3.03121	transfac_pro__M02911	Acss2
Sox7	3.03121	transfac_pro__M02911	Hr
Sox7	3.03121	transfac_pro__M02911	Arsg
Sox7	3.03121	transfac_pro__M02911	Relt
Sox7	3.03121	transfac_pro__M02911	Galnt6
Sox7	3.03121	transfac_pro__M02911	Cdc14a
Sox7	3.03121	transfac_pro__M02911	Rcc2
Sox7	3.03121	transfac_pro__M02911	Sh2d4b
Sox7	3.03121	transfac_pro__M02911	Klhl14
Sox7	3.03121	transfac_pro__M02911	Socs2
Sox7	3.03121	transfac_pro__M02911	Rasd1
Sox7	3.03121	transfac_pro__M02911	Dlk1
Sox7	3.03121	transfac_pro__M02911	Aldh1a1
Sox7	3.03121	transfac_pro__M02911	Sstr2
Sox7	3.03121	transfac_pro__M02911	Fndc5
Sox7	3.03121	transfac_pro__M02911	Plch2
Sox7	3.03121	transfac_pro__M02911	Adamtsl4
Sox7	3.03121	transfac_pro__M02911	Ipcef1
Sox7	3.03121	transfac_pro__M02911	Prr5l
Sox7	3.03121	transfac_pro__M02911	Ggta1
Sox7	3.03121	transfac_pro__M02911	Fgd3
Sox7	3.03121	transfac_pro__M02911	Atp8b5
Sox7	3.03121	transfac_pro__M02911	Cybrd1
Sox7	3.03121	transfac_pro__M02911	Strip2
Sox7	3.03121	transfac_pro__M02911	Tmem63a
Sox7	3.03121	transfac_pro__M02911	Gpr37
Sox7	3.03121	transfac_pro__M02911	Lypd6
Sox7	3.03121	transfac_pro__M02911	Rgs16
Sox7	3.03121	transfac_pro__M02911	Gpc3
Sox7	3.03121	transfac_pro__M02911	Slc2a13
Sox7	3.03121	transfac_pro__M02911	Timeless
Sox7	3.03121	transfac_pro__M02911	Rps6ka5
Sox7	3.03121	transfac_pro__M02911	Nr4a1
Sox7	3.03121	transfac_pro__M02911	Slc6a8
Sox7	3.03121	transfac_pro__M02911	Drd1
Sox7	3.03121	transfac_pro__M02911	Prkg2
Sox7	3.03121	transfac_pro__M02911	Tcf12
Sox7	3.03121	transfac_pro__M02911	Dusp4
Sox7	3.03121	transfac_pro__M02911	Cadps2
Sox7	3.03121	transfac_pro__M02911	Scg2
Sox7	3.03121	transfac_pro__M02911	Foxn4
Sox7	3.03121	transfac_pro__M02911	Dbndd2
Sox7	3.03121	transfac_pro__M02911	Pbx3
Sox7	3.03121	transfac_pro__M02911	Tesc
Sox7	3.03121	transfac_pro__M02911	Rab37
Sox7	3.03121	transfac_pro__M02911	Hrk
Sox7	3.03121	transfac_pro__M02911	Oxtr
Sox7	3.03121	transfac_pro__M02911	Kit
Sox7	3.03121	transfac_pro__M02911	Btbd3
Sox7	3.03121	transfac_pro__M02911	Coch
Sox7	3.03121	transfac_pro__M02911	Itgb4
Sox7	3.03121	transfac_pro__M02911	Synpr
Sox7	3.03121	transfac_pro__M02911	Slc11a2
Sox7	3.03121	transfac_pro__M02911	Paqr8
Sox7	3.03121	transfac_pro__M02911	Sik1
Sox7	3.03121	transfac_pro__M02911	Gm14204
Sox7	3.03121	transfac_pro__M02911	Hbegf
Sox7	3.03121	transfac_pro__M02911	Nwd2
Sox7	3.03121	transfac_pro__M02911	Edaradd
Sox7	3.03121	transfac_pro__M02911	Lgals3
Sox7	3.03121	transfac_pro__M02911	1700028P14Rik
Sox7	3.03121	transfac_pro__M02911	Gm4737
Sox7	3.03121	transfac_pro__M02911	Calcr
Sox7	3.03121	transfac_pro__M02911	Rasa4
Sox7	3.03121	transfac_pro__M02911	Sox13
Sox7	3.03121	transfac_pro__M02911	Scn3b
Sox7	3.03121	transfac_pro__M02911	Gda
Sox7	3.03121	transfac_pro__M02911	Crabp1
Sox7	3.03121	transfac_pro__M02911	Tcn2
Sox7	3.03121	transfac_pro__M02911	Prkd1
Sox7	3.03121	transfac_pro__M02911	Sema3e
Sox7	3.03121	transfac_pro__M02911	Crhbp
Sox7	3.03121	transfac_pro__M02911	Zfp133-ps
Sox7	3.03121	transfac_pro__M02911	Vip
Sox7	3.03121	transfac_pro__M02911	Hcrtr2
Sox7	3.03121	transfac_pro__M02911	Plcl1
Sox7	3.03121	transfac_pro__M02911	Rgs4
Sox7	3.03121	transfac_pro__M02911	Ndst3
Sox7	3.03121	transfac_pro__M02911	Stk32a
Sox7	3.03121	transfac_pro__M02911	Fam189a2
Sox7	3.03121	transfac_pro__M02911	Slc10a4
Sox7	3.03121	transfac_pro__M02911	Plk2
Sox7	3.03121	transfac_pro__M02911	Gnrh1
Sox7	3.03121	transfac_pro__M02911	Chrna3
Sox7	3.03121	transfac_pro__M02911	Slc39a6
Sox7	3.03121	transfac_pro__M02911	Rasl11b
Sox7	3.03121	transfac_pro__M02911	Casp6
Sox7	3.03121	transfac_pro__M02911	Pabpc1l
Sox7	3.03121	transfac_pro__M02911	Baiap2l2
SSX3	3.27274	hdpi__SSX3	Sox2
SSX3	3.27274	hdpi__SSX3	Nr1d1
SSX3	3.27274	hdpi__SSX3	Nr4a3
SSX3	3.27274	hdpi__SSX3	Igfbp5
SSX3	3.27274	hdpi__SSX3	Plcl1
SSX3	3.27274	hdpi__SSX3	Fam43a
SSX3	3.27274	hdpi__SSX3	Aldh1a1
SSX3	3.27274	hdpi__SSX3	Prok2
SSX3	3.27274	hdpi__SSX3	Strip2
SSX3	3.27274	hdpi__SSX3	B3gat2
SSX3	3.27274	hdpi__SSX3	Kncn
SSX3	3.27274	hdpi__SSX3	Dusp4
SSX3	3.27274	hdpi__SSX3	Btbd3
SSX3	3.27274	hdpi__SSX3	Col25a1
SSX3	3.27274	hdpi__SSX3	Arhgap36
SSX3	3.27274	hdpi__SSX3	Stk32a
SSX3	3.27274	hdpi__SSX3	Socs2
SSX3	3.27274	hdpi__SSX3	Fam122b
SSX3	3.27274	hdpi__SSX3	Calcr
SSX3	3.27274	hdpi__SSX3	Ecel1
SSX3	3.27274	hdpi__SSX3	Ggta1
SSX3	3.27274	hdpi__SSX3	Tgfa
SSX3	3.27274	hdpi__SSX3	Cadps2
SSX3	3.27274	hdpi__SSX3	Sox13
SSX3	3.27274	hdpi__SSX3	Fam196a
SSX3	3.27274	hdpi__SSX3	Klf5
SSX3	3.27274	hdpi__SSX3	Isl1
SSX3	3.27274	hdpi__SSX3	Pdk4
SSX3	3.27274	hdpi__SSX3	C230024C17Rik
SSX3	3.27274	hdpi__SSX3	Vip
SSX3	3.27274	hdpi__SSX3	Rora
SSX3	3.27274	hdpi__SSX3	Avpr1a
SSX3	3.27274	hdpi__SSX3	Fam19a2
SSX3	3.27274	hdpi__SSX3	Kit
SSX3	3.27274	hdpi__SSX3	Lhx1
SSX3	3.27274	hdpi__SSX3	Gpc3
SSX3	3.27274	hdpi__SSX3	Gatm
SSX3	3.27274	hdpi__SSX3	Six6
SSX3	3.27274	hdpi__SSX3	Pcsk2
SSX3	3.27274	hdpi__SSX3	Kcnip3
SSX3	3.27274	hdpi__SSX3	Lhx1os
SSX3	3.27274	hdpi__SSX3	C1ql3
SSX3	3.27274	hdpi__SSX3	Hcrtr2
SSX3	3.27274	hdpi__SSX3	Prr5l
SSX3	3.27274	hdpi__SSX3	Prdm12
SSX3	3.27274	hdpi__SSX3	Prkd1
SSX3	3.27274	hdpi__SSX3	Slco3a1
SSX3	3.27274	hdpi__SSX3	Gnrh1
SSX3	3.27274	hdpi__SSX3	Slc32a1
SSX3	3.27274	hdpi__SSX3	Sdc4
SSX3	3.27274	hdpi__SSX3	Rasl11b
SSX3	3.27274	hdpi__SSX3	Pea15a
SSX3	3.27274	hdpi__SSX3	Serpine1
SSX3	3.27274	hdpi__SSX3	Tcf12
SSX3	3.27274	hdpi__SSX3	Met
SSX3	3.27274	hdpi__SSX3	Lgr5
SSX3	3.27274	hdpi__SSX3	Fam189a2
SSX3	3.27274	hdpi__SSX3	Fndc1
SSX3	3.27274	hdpi__SSX3	Gda
SSX3	3.27274	hdpi__SSX3	Lgals3
SSX3	3.27274	hdpi__SSX3	Akap17b
SSX3	3.27274	hdpi__SSX3	Sema3e
SSX3	3.27274	hdpi__SSX3	Fgfrl1
SSX3	3.27274	hdpi__SSX3	Rgs4
SSX3	3.27274	hdpi__SSX3	Sh3gl2
SSX3	3.27274	hdpi__SSX3	Peli2
SSX3	3.27274	hdpi__SSX3	Tmem63a
SSX3	3.27274	hdpi__SSX3	Apln
SSX3	3.27274	hdpi__SSX3	Vipr2
SSX3	3.27274	hdpi__SSX3	Foxn4
SSX3	3.27274	hdpi__SSX3	Tspan18
SSX3	3.27274	hdpi__SSX3	Shtn1
SSX3	3.27274	hdpi__SSX3	Acss2
SSX3	3.27274	hdpi__SSX3	Hbegf
SSX3	3.27274	hdpi__SSX3	Rcc2
SSX3	3.27274	hdpi__SSX3	Scn3b
SSX3	3.27274	hdpi__SSX3	Myo1d
SSX3	3.27274	hdpi__SSX3	Cybrd1
SSX3	3.27274	hdpi__SSX3	Hr
SSX3	3.27274	hdpi__SSX3	Casp6
SSX3	3.27274	hdpi__SSX3	Gpr37
SSX3	3.27274	hdpi__SSX3	Chodl
SSX3	3.27274	hdpi__SSX3	Syt17
SSX3	3.27274	hdpi__SSX3	Robo3
SSX3	3.27274	hdpi__SSX3	Ndrg1
SSX3	3.27274	hdpi__SSX3	Gjb1
SSX3	3.27274	hdpi__SSX3	Adamtsl4
SSX3	3.27274	hdpi__SSX3	Ephb1
SSX3	3.27274	hdpi__SSX3	Ipcef1
SSX3	3.27274	hdpi__SSX3	Tox3
SSX3	3.27274	hdpi__SSX3	Gm7694
SSX3	3.27274	hdpi__SSX3	Hlf
SSX3	3.27274	hdpi__SSX3	Spon1
SSX3	3.27274	hdpi__SSX3	Gm14204
SSX3	3.27274	hdpi__SSX3	Cck
SSX3	3.27274	hdpi__SSX3	Fhod3
SSX3	3.27274	hdpi__SSX3	Lhx8
SSX3	3.27274	hdpi__SSX3	Klhl14
SSX3	3.27274	hdpi__SSX3	Per2
SSX3	3.27274	hdpi__SSX3	Crhbp
SSX3	3.27274	hdpi__SSX3	Trhde
SSX3	3.27274	hdpi__SSX3	Sik1
SSX3	3.27274	hdpi__SSX3	Nms
SSX3	3.27274	hdpi__SSX3	Serpinb11
SSX3	3.27274	hdpi__SSX3	Creb3l1
SSX3	3.27274	hdpi__SSX3	Arsg
SSX3	3.27274	hdpi__SSX3	Rab37
SSX3	3.27274	hdpi__SSX3	Sox2ot
SSX3	3.27274	hdpi__SSX3	Fibcd1
SSX3	3.27274	hdpi__SSX3	Sstr2
SSX3	3.27274	hdpi__SSX3	Spred2
SSX3	3.27274	hdpi__SSX3	Paqr8
SSX3	3.27274	hdpi__SSX3	Fgd3
SSX3	3.27274	hdpi__SSX3	Hrk
SSX3	3.27274	hdpi__SSX3	Tuba8
SSX3	3.27274	hdpi__SSX3	Scg2
SSX3	3.27274	hdpi__SSX3	Itgb4
SSX3	3.27274	hdpi__SSX3	Prkca
SSX3	3.27274	hdpi__SSX3	Rxfp1
SSX3	3.27274	hdpi__SSX3	Sh2d4b
SSX3	3.27274	hdpi__SSX3	Lypd6
SSX3	3.27274	hdpi__SSX3	Cdc14a
SSX3	3.27274	hdpi__SSX3	Atp8b5
SSX3	3.27274	hdpi__SSX3	Ankrd63
SSX3	3.27274	hdpi__SSX3	Oxtr
SSX3	3.27274	hdpi__SSX3	Adra2b
SSX3	3.27274	hdpi__SSX3	Nwd2
SSX3	3.27274	hdpi__SSX3	Ndst3
SSX3	3.27274	hdpi__SSX3	Nr4a1
SSX3	3.27274	hdpi__SSX3	Usp11
SSX3	3.27274	hdpi__SSX3	Dlk1
SSX3	3.27274	hdpi__SSX3	Slc2a13
SSX3	3.27274	hdpi__SSX3	Pkib
SSX3	3.27274	hdpi__SSX3	Stard5
SSX3	3.27274	hdpi__SSX3	Timeless
SSX3	3.27274	hdpi__SSX3	1700028P14Rik
SSX3	3.27274	hdpi__SSX3	Fbxl21
SSX3	3.27274	hdpi__SSX3	Styk1
SSX3	3.27274	hdpi__SSX3	Rftn1
SSX3	3.27274	hdpi__SSX3	Plk2
SSX3	3.27274	hdpi__SSX3	Crhr2
SSX3	3.27274	hdpi__SSX3	Crabp1
Tal1	3.09139	transfac_pro__M01591	Sox13
Tal1	3.09139	transfac_pro__M01591	Nr1d1
Tal1	3.09139	transfac_pro__M01591	Arhgap36
Tal1	3.09139	transfac_pro__M01591	Igfbp5
Tal1	3.09139	transfac_pro__M01591	Pea15a
Tal1	3.09139	transfac_pro__M01591	Sema3e
Tal1	3.09139	transfac_pro__M01591	Isl1
Tal1	3.09139	transfac_pro__M01591	Sox2
Tal1	3.09139	transfac_pro__M01591	Nr4a1
Tal1	3.09139	transfac_pro__M01591	Tox3
Tal1	3.09139	transfac_pro__M01591	Kncn
Tal1	3.09139	transfac_pro__M01591	Apln
Tal1	3.09139	transfac_pro__M01591	Prdm12
Tal1	3.09139	transfac_pro__M01591	Fam43a
Tal1	3.09139	transfac_pro__M01591	Fndc5
Tal1	3.09139	transfac_pro__M01591	Arsg
Tal1	3.09139	transfac_pro__M01591	Crhr2
Tal1	3.09139	transfac_pro__M01591	Col25a1
Tal1	3.09139	transfac_pro__M01591	Socs2
Tal1	3.09139	transfac_pro__M01591	Robo3
Tal1	3.09139	transfac_pro__M01591	Strip2
Tal1	3.09139	transfac_pro__M01591	Serpine1
Tal1	3.09139	transfac_pro__M01591	Dbndd2
Tal1	3.09139	transfac_pro__M01591	Relt
Tal1	3.09139	transfac_pro__M01591	Creb3l1
Tal1	3.09139	transfac_pro__M01591	Pla2g4b
Tal1	3.09139	transfac_pro__M01591	Klf5
Tal1	3.09139	transfac_pro__M01591	Fam19a2
Tal1	3.09139	transfac_pro__M01591	Hrk
Tal1	3.09139	transfac_pro__M01591	Scg2
Tal1	3.09139	transfac_pro__M01591	Dlk1
Tal1	3.09139	transfac_pro__M01591	Fam19a4
Tal1	3.09139	transfac_pro__M01591	Fam196a
Tal1	3.09139	transfac_pro__M01591	Sdc4
Tal1	3.09139	transfac_pro__M01591	Ndrg1
Tal1	3.09139	transfac_pro__M01591	Cadps2
Tal1	3.09139	transfac_pro__M01591	Btbd3
Tal1	3.09139	transfac_pro__M01591	Rab37
Tal1	3.09139	transfac_pro__M01591	Klhl14
Tal1	3.09139	transfac_pro__M01591	Plcl1
Tal1	3.09139	transfac_pro__M01591	Sox2ot
Tal1	3.09139	transfac_pro__M01591	Ipcef1
Tal1	3.09139	transfac_pro__M01591	Hcrtr2
Tal1	3.09139	transfac_pro__M01591	Slco3a1
Tal1	3.09139	transfac_pro__M01591	Spon1
Tal1	3.09139	transfac_pro__M01591	Lhx1os
Tal1	3.09139	transfac_pro__M01591	Trhde
Tal1	3.09139	transfac_pro__M01591	Gda
Tal1	3.09139	transfac_pro__M01591	Gpr37
Tal1	3.09139	transfac_pro__M01591	Nr4a3
Tal1	3.09139	transfac_pro__M01591	Ndst3
Tal1	3.09139	transfac_pro__M01591	Ankrd63
Tal1	3.09139	transfac_pro__M01591	Gm14204
Tal1	3.09139	transfac_pro__M01591	Rasl11b
Tal1	3.09139	transfac_pro__M01591	Adamtsl4
Tal1	3.09139	transfac_pro__M01591	Tmem63a
Tal1	3.09139	transfac_pro__M01591	Timeless
Tal1	3.09139	transfac_pro__M01591	Cybrd1
Tal1	3.09139	transfac_pro__M01591	C3
Tal1	3.09139	transfac_pro__M01591	Pkd2l1
Tal1	3.09139	transfac_pro__M01591	Sh2d4b
Tal1	3.09139	transfac_pro__M01591	Styk1
Tal1	3.09139	transfac_pro__M01591	Eif4b
Tal1	3.09139	transfac_pro__M01591	Gm7694
Tef	3.46829	transfac_pro__M04225	Per2
Tef	3.46829	transfac_pro__M04225	Nr1d1
Tef	3.46829	transfac_pro__M04225	Ndst3
Tef	3.46829	transfac_pro__M04225	Aldh1a1
Tef	3.46829	transfac_pro__M04225	Rora
Tef	3.46829	transfac_pro__M04225	Lgr5
Tef	3.46829	transfac_pro__M04225	Hbegf
Tef	3.46829	transfac_pro__M04225	Peli2
Tef	3.46829	transfac_pro__M04225	Strip2
Tef	3.46829	transfac_pro__M04225	Synpr
Tef	3.46829	transfac_pro__M04225	Sh3gl2
Tef	3.46829	transfac_pro__M04225	Pkib
Tef	3.46829	transfac_pro__M04225	Rcc2
Tef	3.46829	transfac_pro__M04225	Sox2
Tef	3.46829	transfac_pro__M04225	Slco3a1
Tef	3.46829	transfac_pro__M04225	C1ql3
Tef	3.46829	transfac_pro__M04225	Rps6ka5
Tef	3.46829	transfac_pro__M04225	Socs2
Tef	3.46829	transfac_pro__M04225	Fam196a
Tef	3.46829	transfac_pro__M04225	Spred2
Tef	3.46829	transfac_pro__M04225	Arsg
Tef	3.46829	transfac_pro__M04225	Sema3e
Tef	3.46829	transfac_pro__M04225	Pbx3
Tef	3.30653	cisbp__M5909	Per2
Tef	3.30653	cisbp__M5909	Nr1d1
Tef	3.30653	cisbp__M5909	Ndst3
Tef	3.30653	cisbp__M5909	Aldh1a1
Tef	3.30653	cisbp__M5909	Rora
Tef	3.30653	cisbp__M5909	Lgr5
Tef	3.30653	cisbp__M5909	Hbegf
Tef	3.30653	cisbp__M5909	Sh3gl2
Tef	3.30653	cisbp__M5909	Peli2
Tef	3.30653	cisbp__M5909	Strip2
Tef	3.30653	cisbp__M5909	Rps6ka5
Tef	3.30653	cisbp__M5909	Synpr
Tef	3.30653	cisbp__M5909	Pkib
Tef	3.30653	cisbp__M5909	Sox2
Tef	3.30653	cisbp__M5909	Rcc2
Tef	3.30653	cisbp__M5909	Fam196a
Tef	3.30653	cisbp__M5909	Slco3a1
Tef	3.30653	cisbp__M5909	C1ql3
Tef	3.30653	cisbp__M5909	Socs2
Tef	3.30653	cisbp__M5909	Spred2
Tef	3.30653	cisbp__M5909	Arsg
Tef	3.30653	cisbp__M5909	Sema3e
Tef	3.30653	cisbp__M5909	Pbx3
Tef	3.30653	cisbp__M5909	Hrk
Tef	3.30653	cisbp__M5909	C230024C17Rik
Tef	3.03541	cisbp__M2251	Per2
Tef	3.03541	cisbp__M2251	Nr1d1
Tef	3.03541	cisbp__M2251	Aldh1a1
Tef	3.03541	cisbp__M2251	Sh3gl2
Tef	3.03541	cisbp__M2251	Ndst3
Tef	3.03541	cisbp__M2251	Rora
Tef	3.03541	cisbp__M2251	Fam196a
Tef	3.03541	cisbp__M2251	Peli2
Tef	3.03541	cisbp__M2251	Hbegf
Tef	3.03541	cisbp__M2251	Spred2
Tef	3.03541	cisbp__M2251	Lgr5
Tef	3.03541	cisbp__M2251	Strip2
Tef	3.03541	cisbp__M2251	Rps6ka5
Tef	3.03541	cisbp__M2251	Pkib
Tef	3.03541	cisbp__M2251	Synpr
Tef	3.03541	cisbp__M2251	Sox2
Tef	3.03541	cisbp__M2251	Arsg
Tef	3.03541	cisbp__M2251	Rcc2
Tef	3.03541	cisbp__M2251	Hrk
Tef	3.03541	cisbp__M2251	Ipcef1
Tef	3.03541	cisbp__M2251	Pea15a
Tef	3.03541	cisbp__M2251	C1ql3
Tef	3.03541	cisbp__M2251	Socs2
Tef	3.03541	cisbp__M2251	Pbx3
Tef	3.03541	cisbp__M2251	Klf5
Tef	3.03541	cisbp__M2251	Plk2
Tef	3.03541	cisbp__M2251	Rhpn2
Tef	3.03541	cisbp__M2251	Col25a1
Tef	3.03541	cisbp__M2251	Pdk4
Tef	3.03541	cisbp__M2251	Slco3a1
Tef	3.03541	cisbp__M2251	Sema3e
Tlx2	3.0734	cisbp__M0891	Nr4a3
Tlx2	3.0734	cisbp__M0891	Prdm12
Tlx2	3.0734	cisbp__M0891	Hrk
Tlx2	3.0734	cisbp__M0891	Col25a1
Tlx2	3.0734	cisbp__M0891	Trhde
Tlx2	3.0734	cisbp__M0891	Lhx8
Tlx2	3.0734	cisbp__M0891	Ecel1
Tlx2	3.0734	cisbp__M0891	Ahcy
Tlx2	3.0734	cisbp__M0891	Isl1
Tlx2	3.0734	cisbp__M0891	Robo3
Tlx2	3.0734	cisbp__M0891	Fibcd1
Tlx2	3.0734	cisbp__M0891	Klhl14
Tlx2	3.0734	cisbp__M0891	Spred2
Tlx2	3.0734	cisbp__M0891	Cdc14a
Tlx2	3.0734	cisbp__M0891	Peli2
Tlx2	3.0734	cisbp__M0891	Ndrg1
Tlx2	3.0734	cisbp__M0891	Lhx1os
Tlx2	3.0734	cisbp__M0891	Ankrd63
Tlx2	3.0734	cisbp__M0891	Baiap2l2
Tlx2	3.0734	cisbp__M0891	Rftn1
Tlx2	3.0734	cisbp__M0891	Per2
Tlx2	3.0734	cisbp__M0891	Dusp4
Tlx2	3.0734	cisbp__M0891	Arhgap36
Tlx2	3.0734	cisbp__M0891	Fam196a
Tlx2	3.0734	cisbp__M0891	Nr1d1
Tlx2	3.0734	cisbp__M0891	Dlk1
Tlx2	3.0734	cisbp__M0891	Slco3a1
Tlx2	3.0734	cisbp__M0891	Relt
Tlx2	3.0734	cisbp__M0891	Nwd2
Tlx2	3.0734	cisbp__M0891	Nr4a1
Tlx2	3.0734	cisbp__M0891	Rora
Tlx2	3.0734	cisbp__M0891	Lgr5
Tlx2	3.0734	cisbp__M0891	Hlf
Tlx2	3.0734	cisbp__M0891	Igfbp5
Tlx2	3.0734	cisbp__M0891	Dbndd2
Tlx2	3.0734	cisbp__M0891	Plk2
Tlx2	3.0734	cisbp__M0891	Sox2
Tlx2	3.0734	cisbp__M0891	Itgb4
Tlx2	3.0734	cisbp__M0891	Rgs16
Tlx2	3.0734	cisbp__M0891	C1ql3
Tlx2	3.0734	cisbp__M0891	Plch2
Tlx2	3.0734	cisbp__M0891	Tmem63a
Tlx2	3.0734	cisbp__M0891	Grin2c
Tlx2	3.0734	cisbp__M0891	Prok2
Tlx2	3.0734	cisbp__M0891	Btbd3
Tlx2	3.0734	cisbp__M0891	Six6
Tlx2	3.0734	cisbp__M0891	Prr5l
Tlx2	3.0734	cisbp__M0891	Hbegf
Tlx2	3.0734	cisbp__M0891	Fgfrl1
Tlx2	3.0734	cisbp__M0891	Gpr37
Tlx2	3.0734	cisbp__M0891	Scd1
Tlx2	3.0734	cisbp__M0891	Kcnip3
Tlx2	3.0734	cisbp__M0891	Tcf12
Tlx2	3.0734	cisbp__M0891	Tox3
Tlx2	3.0734	cisbp__M0891	Rcc2
Tlx2	3.0734	cisbp__M0891	Cck
Tlx2	3.0734	cisbp__M0891	Fam19a2
Tlx2	3.0734	cisbp__M0891	Galnt6
Tlx2	3.0734	cisbp__M0891	Prkd1
Tlx2	3.0734	cisbp__M0891	Sik1
Tlx2	3.0734	cisbp__M0891	Klf5
Tlx2	3.0734	cisbp__M0891	Ddc
Tlx2	3.0734	cisbp__M0891	Fam43a
Tlx2	3.0734	cisbp__M0891	Fam122b
Tlx2	3.0734	cisbp__M0891	Lcat
Tlx2	3.0734	cisbp__M0891	Rasd1
Tlx2	3.0734	cisbp__M0891	Pbx3
Tlx2	3.0734	cisbp__M0891	Tesc
Tlx2	3.0734	cisbp__M0891	Slc10a4
Tlx2	3.0734	cisbp__M0891	Lgals3
Tlx2	3.0734	cisbp__M0891	Chodl
Tlx2	3.0734	cisbp__M0891	Cadps2
Tlx2	3.0734	cisbp__M0891	Eif4b
Tlx2	3.0734	cisbp__M0891	Rab37
Tlx2	3.0734	cisbp__M0891	Sh3gl2
Tlx2	3.0734	cisbp__M0891	Usp11
Tlx2	3.0734	cisbp__M0891	Foxn4
Tlx2	3.0734	cisbp__M0891	Kit
Tlx2	3.0734	cisbp__M0891	Serpine1
Tlx2	3.0734	cisbp__M0891	Stk32a
Tlx2	3.0734	cisbp__M0891	Scg2
Tlx2	3.0734	cisbp__M0891	Arsg
Tlx2	3.0734	cisbp__M0891	Edaradd
Tlx2	3.0734	cisbp__M0891	Gda
Tlx2	3.0734	cisbp__M0891	Sox2ot
Tlx2	3.0734	cisbp__M0891	Creb3l1
Tlx2	3.0734	cisbp__M0891	Gm14204
Tlx2	3.0734	cisbp__M0891	Pcsk2
Tlx2	3.0734	cisbp__M0891	Sdc4
Tlx2	3.0734	cisbp__M0891	Sox13
Tlx2	3.0734	cisbp__M0891	Tuba8
Tlx2	3.0734	cisbp__M0891	Sema3e
Tlx2	3.0734	cisbp__M0891	Lhx1
Tlx2	3.0734	cisbp__M0891	Slc6a8
Tlx2	3.0734	cisbp__M0891	Adamtsl4
Tlx2	3.0734	cisbp__M0891	Coch
Tlx2	3.0734	cisbp__M0891	Ephb1
Tlx2	3.0734	cisbp__M0891	1700028P14Rik
Tlx2	3.0734	cisbp__M0891	Adra2b
Tlx2	3.0734	cisbp__M0891	Spon1
Tlx2	3.0734	cisbp__M0891	Hr
Tlx2	3.0734	cisbp__M0891	Sh2d4b
Tlx2	3.0734	cisbp__M0891	Rasl11b
Tlx2	3.0734	cisbp__M0891	Tcn2
Tlx2	3.0734	cisbp__M0891	Chrna3
Tlx2	3.0734	cisbp__M0891	Cybrd1
Tlx2	3.0734	cisbp__M0891	Fhod3
Tlx2	3.0734	cisbp__M0891	Tspan18
Tlx2	3.0734	cisbp__M0891	Synpr
Tlx2	3.0734	cisbp__M0891	Pea15a
Tlx2	3.0734	cisbp__M0891	Avpr1a
Tlx2	3.0734	cisbp__M0891	Calcr
Tlx2	3.0734	cisbp__M0891	Susd1
Tlx2	3.0734	cisbp__M0891	Rhpn2
Tlx2	3.0734	cisbp__M0891	Strip2
Tlx2	3.0734	cisbp__M0891	Syt17
Tlx2	3.0734	cisbp__M0891	C230024C17Rik
Tlx2	3.0734	cisbp__M0891	Scn3b
Tlx2	3.0734	cisbp__M0891	Nkd1
Tlx2	3.0734	cisbp__M0891	Lypd6
Tlx2	3.0734	cisbp__M0891	Th
Tlx2	3.0734	cisbp__M0891	Met
Tlx2	3.0734	cisbp__M0891	Myo1d
Tlx2	3.0734	cisbp__M0891	Kncn
Tlx2	3.0734	cisbp__M0891	Apln
Tlx2	3.0734	cisbp__M0891	Aldh1a1
Tlx2	3.0734	cisbp__M0891	Slc32a1
Tlx2	3.0734	cisbp__M0891	Fam189a2
Tlx2	3.0734	cisbp__M0891	Pkd2l1
Tlx2	3.0734	cisbp__M0891	Ggta1
Tlx2	3.0734	cisbp__M0891	Plin3
Tlx2	3.0734	cisbp__M0891	Gpc3
Tlx2	3.0734	cisbp__M0891	Plcl1
Tlx2	3.0734	cisbp__M0891	Pdk4
Tlx2	3.0734	cisbp__M0891	Akap17b
Tlx2	3.0734	cisbp__M0891	Rasl12
