# Supplementary material for: RNA-sequencing data highlighting the time-of-day-dependent transcriptome of the central circadian pacemaker in Sox2-deficient mice
Source: Data Brief. 2019 Apr 8;24:103909. doi: 10.1016/j.dib.2019.103909 (PMC6488738; doi:10.1016/j.dib.2019.103909)
Supplement: Supplementary file 8 — Multimedia component 8 [file mmc8.xlsx]

## Sheet: info
Data S7
DEGs' promoters and enhancers bound by Sox2 in ESCs and NPCs
From Lodato et al., 2013
Column	Description
CHROM	Chromosome
START	Start of Genomic Feature
STOP	End of Genomic Feature
STRAND	Strand
ID1	Feature Identifier 1
ID2	Feature Identifier 2
DISTANCE	Distance Between Bound Region and Feature*
REGION START	Start of Bound Region
REGION END	End of Bound Region
PEAK POS	Position of Peak within Bound Region
PEAK HEIGHT	Height of Peak in Reads
TOTAL TARGET COUNTS	Number of Reads within Bound Region in Experimental ChIP-Seq
TOTAL BACKGROUND COUNTS	Number of Reads within Bound Region in Background Dataset (WCE or H3-ChIP-Seq)
* Note that regions were assigned to promoters if they were within 1kb of the TSS, and regions were assigned to enhancers if they were within an enhancer regions as defined by H3K4me1 and H3K27Ac enrichment, thus all enhancer-associated regions are 0 bp away from the associated enhancer.

## Sheet: Sox2_NPC_TSS
CHROM	START	STOP	STRAND	ID1	ID2	DISTANCE	REGION START	REGION END	PEAK POS	PEAK HEIGHT	TOTAL TARGET COUNTS	TOTAL BACKGROUND COUNTS
1	23716200	23802131	1	NM_172124	B3gat2	1000	23717200	23717350	23717287	15	84	0
1	79319114	79313693	-1	NM_009129	Scg2	0	79319050	79319125	79319062	28	73	5.4
1	84575246	84248863	-1	NM_152915	Dner	0	84575200	84575425	84575262	26	192	12.6
1	93289734	93246387	-1	NM_011066	Per2	-91	93289825	93290125	93289937	85	768	42.3
3	34841553	34844009	1	NM_011443	Sox2	-353	34841175	34841200	34841187	24	24	2.7
3	116416036	116264556	-1	NM_001080818	Cdc14a	-139	116416175	116416225	116416212	32	63	6.3
3	129893446	129906124	1	NM_009811	Casp6	129	129893575	129893775	129893637	18	123	0
2	12928717	12919739	-1	NM_153155	C1ql3	-708	12929425	12929550	12929512	15	66	3.6
2	49950378	50015572	1	NM_177139	Lypd6	-628	49949500	49949750	49949637	44	317	30.6
2	127212811	127147938	-1	NM_019789	Kcnip3	-764	127213575	127213875	127213687	23	235	22.5
2	145626224	145655667	1	NM_175280	Cfap61	-174	145626000	145626050	145626037	18	33	3.6
2	164134393	164115452	-1	NM_011521	Sdc4	0	164134375	164134450	164134412	15	42	2.7
5	75856720	75938416	1	NM_021099	Kit	880	75857600	75857625	75857612	15	15	1.8
5	108934803	108947198	1	NM_054071	Fgfrl1	272	108935075	108935100	108935087	15	15	1.8
5	136368542	136396483	1	NM_133914	Rasa4	0	136368450	136368550	136368487	17	64	5.4
5	136368542	136396485	1	NM_001039103	Rasa4	0	136368450	136368550	136368487	17	64	5.4
5	137356886	137346134	-1	NM_008871	Serpine1	-339	137357225	137357425	137357262	16	125	9
4	139973617	139993551	1	NM_173867	Rcc2	-42	139973500	139973575	139973537	17	48	2.7
4	153854784	153826925	-1	NM_001113360	Plch2	0	153854725	153854900	153854862	18	113	10.8
4	153854784	153827174	-1	NM_175556	Plch2	0	153854725	153854900	153854862	18	113	10.8
7	113557320	113832540	1	NM_145584	Spon1	-45	113557175	113557275	113557212	18	69	7.2
6	29867022	29909688	1	NM_001037740	Strip2	-47	29866800	29866975	29866887	19	120	9.9
6	29867022	29909688	1	NM_177204	Strip2	-47	29866800	29866975	29866887	19	120	9.9
9	68452965	69178190	1	NM_013646	Rora	0	68452750	68453075	68452762	17	158	17.1
9	71910179	71644312	-1	NM_011544	Tcf12	279	71909750	71909900	71909762	38	154	13.5
9	102210896	101778391	-1	NM_173447	Ephb1	0	102210825	102211250	102211062	40	483	21.6
8	36276126	36288411	1	NM_176933	Dusp4	-351	36275450	36275775	36275612	38	352	27.9
X	19860867	19877498	1	NM_145628	Usp11	33	19860900	19861100	19861012	18	124	7.2
11	19824444	19922600	1	NM_033523	Spred2	-119	19824075	19824325	19824237	36	301	29.7
11	90207007	90152624	-1	NM_172563	Hlf	0	90207000	90207125	90207087	16	76	4.5
11	98591332	98584024	-1	NM_145434	Nr1d1	0	98591325	98591350	98591337	20	20	0
11	108159978	107749476	-1	NM_011101	Prkca	0	108159950	108160050	108159962	17	62	3.6
10	79400743	79418699	1	NM_013850	Abca7	-93	79400475	79400650	79400487	17	112	3.6
10	94846509	94841729	-1	NM_007706	Socs2	-66	94846575	94846675	94846612	19	71	7.2
13	111515921	111521721	1	NM_152804	Plk2	0	111515875	111516050	111515987	29	174	15.3
12	101126078	100950828	-1	NM_153587	Rps6ka5	-422	101126500	101126725	101126562	68	456	10.8
15	66799310	66758986	-1	NM_008681	Ndrg1	910	66798300	66798400	66798312	19	64	0.9
15	91401028	91095463	-1	NM_001033633	Slc2a13	0	91400900	91401050	91401012	15	83	9
14	47042819	47182832	1	NM_033602	Peli2	631	47043450	47043475	47043462	19	19	1.8
17	31584502	31572959	-1	NM_010831	Sik1	-148	31584650	31584675	31584662	15	15	1.8
16	30519469	30522500	1	NM_177632	Fam43a	31	30519500	30519675	30519512	24	130	9.9
19	44460864	44447765	-1	NM_009127	Scd1	-411	44461275	44461675	44461612	34	314	38.7
18	24746827	24722890	-1	NM_139143	Slc39a6	-148	24746975	24747150	24746987	22	118	10.8

## Sheet: Sox2_NPC_Enhancers
CHROM	START	STOP	STRAND	ID1	ID2	DISTANCE	REGION START	REGION END	PEAK POS	PEAK HEIGHT	TOTAL TARGET COUNTS	TOTAL BACKGROUND COUNTS
11	19421950	19425900	1	chr11_19421950	Spred2	0	19423950	19424475	19424337	40	559	45.9
11	115041100	115046000	1	chr11_115041100	Grin2c	0	115043300	115043475	115043412	18	106	6.3
15	91530700	91532450	1	chr15_91530700	Slc2a13	0	91531075	91531350	91531187	45	403	52.2
15	101087675	101089600	1	chr15_101087675	Nr4a1	0	101088550	101088675	101088587	17	68	1.8
14	46316275	46318625	1	chr14_46316275	Lgals3	0	46317725	46317775	46317737	39	73	7.2
14	46858525	46860400	1	chr14_46858525	Peli2	0	46858850	46859425	46859087	109	1385	100.8
14	46934000	46935950	1	chr14_46934000	Peli2	0	46934450	46935000	46934587	38	533	18.9
14	98823425	98830100	1	chr14_98823425	Klf5	0	98826575	98826600	98826587	15	15	1.8
17	7677975	7680075	1	chr17_7677975	Fndc1	0	7678775	7679075	7678912	33	311	16.2
17	55916200	55917725	1	chr17_55916200	Plin3	0	55916800	55916825	55916812	17	17	1.8
19	20572975	20576775	1	chr19_20572975	Aldh1a1	0	20575625	20575975	20575737	24	257	11.7
18	36618025	36620025	1	chr18_36618025	Hbegf	0	36619225	36619250	36619237	15	15	1.8
1	84033525	84036350	1	chr1_84033525	Dner	0	84034250	84034600	84034412	54	473	20.7
1	155492175	155493300	1	chr1_155492175	Rgs16	0	155492925	155493050	155493037	30	113	9.9
3	34602350	34604475	1	chr3_34602350	Sox2	0	34603150	34603475	34603312	40	352	10.8
3	34631650	34638475	1	chr3_34631650	Sox2	0	34636900	34637275	34637087	37	396	28.8
3	34655700	34658650	1	chr3_34655700	Sox2	0	34657050	34657375	34657187	26	263	8.1
3	35278375	35283375	1	chr3_35278375	Sox2	0	35280100	35280575	35280512	34	588	95.4
3	35331375	35334650	1	chr3_35331375	Sox2	0	35333425	35333600	35333587	21	113	5.4
2	35335100	35337200	1	chr2_35335100	Ggta1	0	35336175	35336375	35336187	64	370	36
2	70920650	70925875	1	chr2_70920650	Cybrd1	0	70922175	70922550	70922362	21	214	9
2	93226075	93227875	1	chr2_93226075	Tspan18	0	93226775	93226975	93226862	30	202	16.2
2	93233200	93235375	1	chr2_93233200	Tspan18	0	93233750	93233950	93233887	21	133	8.1
2	137629750	137631875	1	chr2_137629750	Btbd3	0	137630400	137630650	137630562	55	398	23.4
5	73408050	73410850	1	chr5_73408050	Slc10a4	0	73409100	73409200	73409112	39	140	10.8
5	76000175	76002975	1	chr5_76000175	Kit	0	76000825	76000850	76000837	23	23	2.7
5	108952625	108955850	1	chr5_108952625	Fgfrl1	0	108954700	108954750	108954712	27	50	3.6
5	118326100	118327575	1	chr5_118326100	Tesc	0	118326775	118326800	118326787	16	16	1.8
5	118336825	118339250	1	chr5_118336825	Tesc	0	118338275	118338300	118338287	15	15	1.8
4	139894300	139898475	1	chr4_139894300	Rcc2	0	139897225	139897275	139897237	20	37	2.7
9	40071150	40072250	1	chr9_40071150	Scn3b	0	40071900	40072050	40071937	17	100	11.7
9	40108575	40109725	1	chr9_40108575	Scn3b	0	40109175	40109350	40109187	39	208	18.9
9	71953350	71955425	1	chr9_71953350	Tcf12	0	71953825	71954200	71954062	38	399	19.8
9	101320725	101322150	1	chr9_101320725	Ephb1	0	101321175	101321600	101321412	20	260	4.5
9	101717500	101720500	1	chr9_101717500	Ephb1	0	101718700	101719050	101719012	19	244	34.2
8	36147850	36149700	1	chr8_36147850	Dusp4	0	36148250	36148900	36148487	51	859	35.1
8	91384575	91386350	1	chr8_91384575	Nkd1	0	91385225	91385600	91385412	53	531	20.7
8	93259475	93263150	1	chr8_93259475	Tox3	0	93262100	93262275	93262162	17	110	7.2
8	108837400	108841650	1	chr8_108837400	Lcat	0	108840500	108840825	108840687	54	463	42.3
11	115049325	115051425	1	chr11_115049325	Grin2c	0	115050125	115050350	115050162	39	259	15.3
10	114982575	114983475	1	chr10_114982575	Lgr5	0	114982825	114982925	114982862	15	54	3.6
10	121721800	121723325	1	chr10_121721800	Avpr1a	0	121721900	121721975	121721962	16	44	2.7
13	33085400	33086375	1	chr13_33085400	Serpinb1b	0	33085800	33086100	33085962	18	173	9
13	49328125	49329375	1	chr13_49328125	Fgd3	0	49328825	49329075	49328912	25	174	0
13	111654575	111657125	1	chr13_111654575	Plk2	0	111655300	111655475	111655337	43	288	31.5
13	111866750	111869500	1	chr13_111866750	Plk2	0	111868525	111868650	111868537	19	86	8.1
12	72871075	72874050	1	chr12_72871075	Gpr135	0	72872825	72873050	72872887	26	198	10.8
12	72874725	72876500	1	chr12_72874725	Gpr135	0	72875700	72875900	72875787	18	130	6.3
15	66788900	66790525	1	chr15_66788900	Ndrg1	0	66789700	66789900	66789762	19	124	3.6
15	66848850	66850400	1	chr15_66848850	Ndrg1	0	66849050	66849075	66849062	22	22	2.7
7	74186450	74190650	1	chr7_74186450	Slco3a1	0	74189500	74189600	74189587	18	64	1.8
7	74381375	74382375	1	chr7_74381375	Slco3a1	0	74381900	74381950	74381937	15	28	0
7	74540175	74541375	1	chr7_74540175	Slco3a1	0	74540650	74540900	74540762	31	246	16.2
7	74581275	74584525	1	chr7_74581275	Slco3a1	0	74583650	74583950	74583662	35	313	23.4
7	83534675	83535675	1	chr7_83534675	Stard5	0	83534975	83535250	83535112	48	376	10.8
7	113478975	113480500	1	chr7_113478975	Spon1	0	113479350	113479650	113479487	32	261	7.2
7	113650275	113651225	1	chr7_113650275	Spon1	0	113651000	113651150	113651037	19	98	6.3
7	113692375	113694600	1	chr7_113692375	Spon1	0	113693300	113693675	113693562	23	262	31.5
17	7480300	7481250	1	chr17_7480300	Fndc1	0	7480550	7480725	7480612	15	94	1.8
17	7486400	7488175	1	chr17_7486400	Fndc1	0	7486800	7486900	7486862	21	75	5.4
16	78709725	78711500	1	chr16_78709725	Chodl	0	78710375	78710675	78710537	35	295	20.7
19	20700825	20702225	1	chr19_20700825	Aldh1a1	0	20701400	20701575	20701537	25	147	7.2
19	23761000	23762725	1	chr19_23761000	1700028P14Rik	0	23761375	23761700	23761562	69	624	11.7
1	20851650	20853800	1	chr1_20851650	Paqr8	0	20852575	20853000	20852862	54	600	49.5
1	20890150	20895175	1	chr1_20890150	Paqr8	0	20890875	20891000	20890962	19	78	8.1
1	84499300	84501550	1	chr1_84499300	Dner	0	84500375	84500475	84500462	31	92	5.4
3	34700575	34701300	1	chr3_34700575	Sox2	0	34700800	34701000	34700887	23	149	15.3
3	34817650	34818650	1	chr3_34817650	Sox2	0	34818300	34818500	34818362	20	128	0
3	35141250	35141925	1	chr3_35141250	Sox2	0	35141600	35141650	35141637	17	32	2.7
3	130298975	130300600	1	chr3_130298975	Col25a1	0	130299900	130300250	130300087	65	597	39.6
3	134547925	134550100	1	chr3_134547925	Tacr3	0	134549325	134549550	134549437	25	180	3.6
3	154320900	154321950	1	chr3_154320900	Lhx8	0	154321225	154321425	154321262	23	148	12.6
2	34000450	34001850	1	chr2_34000450	Pbx3	0	34000775	34000850	34000837	16	43	0.9
2	34082175	34083425	1	chr2_34082175	Pbx3	0	34082650	34082825	34082762	27	166	1.8
2	35303025	35303950	1	chr2_35303025	Ggta1	0	35303825	35303925	35303862	17	61	0.9
2	35392525	35393700	1	chr2_35392525	Ggta1	0	35392825	35393125	35392937	17	169	7.2
2	50018100	50019550	1	chr2_50018100	Lypd6	0	50018675	50018875	50018787	25	168	5.4
2	137811875	137815700	1	chr2_137811875	Btbd3	0	137812525	137812600	137812562	16	46	5.4
2	137906825	137908500	1	chr2_137906825	Btbd3	0	137907150	137907350	137907212	39	248	13.5
2	138350725	138351575	1	chr2_138350725	Btbd3	0	138350975	138351175	138351087	17	118	6.3
2	138399475	138401675	1	chr2_138399475	Btbd3	0	138400275	138400500	138400312	33	264	23.4
2	145736175	145737600	1	chr2_145736175	Cfap61	0	145736825	145737075	145737012	22	172	6.3
5	74456725	74458450	1	chr5_74456725	Rasl11b	0	74457300	74457375	74457362	22	58	5.4
4	47793000	47794500	1	chr4_47793000	Nr4a3	0	47793425	47793850	47793787	24	220	16.2
4	84738675	84739225	1	chr4_84738675	Sh3gl2	0	84738700	84738850	84738837	17	89	4.5
4	84956075	84959350	1	chr4_84956075	Sh3gl2	0	84957525	84957900	84957737	68	696	41.4
4	115405450	115407425	1	chr4_115405450	Kncn	0	115406550	115406900	115406712	66	610	45.9
X	44260850	44263125	1	chrX_44260850	Apln	0	44261550	44261750	44261612	19	125	7.2
6	5396925	5397975	1	chr6_5396925	Pdk4	0	5397550	5397750	5397612	17	117	2.7
6	25636225	25637525	1	chr6_25636225	Gpr37	0	25636950	25637225	25637062	37	295	9.9
6	55026925	55028500	1	chr6_55026925	Crhr2	0	55027725	55027950	55027787	32	236	13.5
6	99933125	99935375	1	chr6_99933125	Prok2	0	99934400	99934575	99934512	29	166	17.1
6	112466525	112467375	1	chr6_112466525	Oxtr	0	112466975	112467100	112467062	18	78	5.4
6	112481675	112482650	1	chr6_112481675	Oxtr	0	112482200	112482425	112482337	23	168	5.4
9	54547775	54548775	1	chr9_54547775	Crabp1	0	54548400	54548600	54548562	50	308	14.4
9	68319775	68320775	1	chr9_68319775	Rora	0	68320325	68320400	68320337	16	47	5.4
9	71988050	71989225	1	chr9_71988050	Tcf12	0	71988350	71988450	71988437	23	73	3.6
9	71990350	71991575	1	chr9_71990350	Tcf12	0	71990925	71990975	71990937	19	35	2.7
9	102066925	102069675	1	chr9_102066925	Ephb1	0	102068000	102068300	102068162	25	242	11.7
8	36082050	36083825	1	chr8_36082050	Dusp4	0	36082475	36082550	36082537	28	74	6.3
8	91336775	91340200	1	chr8_91336775	Nkd1	0	91337550	91337900	91337737	21	239	9.9
8	91455950	91461825	1	chr8_91455950	Nkd1	0	91459475	91459675	91459562	21	142	8.1
8	92827950	92829600	1	chr8_92827950	Tox3	0	92829000	92829150	92829137	29	134	6.3
8	92965575	92967950	1	chr8_92965575	Tox3	0	92966600	92966675	92966612	15	44	5.4
8	93134200	93135350	1	chr8_93134200	Tox3	0	93134800	93135275	93135087	109	1242	49.5
14	12150100	12151900	1	chr14_12150100	Synpr	0	12150500	12150700	12150637	15	107	0

## Sheet: Sox2_ESC_TSS
CHROM	START	STOP	STRAND	ID1	ID2	DISTANCE	REGION START	REGION END	PEAK POS	PEAK HEIGHT	TOTAL TARGET COUNTS	TOTAL BACKGROUND COUNTS
1	79319114	79313693	-1	NM_009129	Scg2	89	79319000	79319025	79319012	14	14	2.8
1	93289734	93246387	-1	NM_011066	Per2	-91	93289825	93290000	93289887	17	110	9.2
1	155502591	155507684	1	NM_011267	Rgs16	459	155503050	155503300	155503187	34	277	39.1
3	34841553	34844009	1	NM_011443	Sox2	0	34841450	34841700	34841562	22	166	30.7
7	35043083	35101045	1	NM_027897	Rhpn2	942	35044025	35044200	35044062	32	184	31.6
7	83508201	83518513	1	NM_023377	Stard5	-51	83508100	83508150	83508137	15	29	5.7
8	36276126	36288411	1	NM_176933	Dusp4	-451	36275525	36275675	36275537	16	87	12.8
X	97288071	97281940	-1	NM_007515	Slc7a3	746	97286850	97287325	97287062	101	1102	45.2
11	90207007	90152624	-1	NM_172563	Hlf	-693	90207700	90207850	90207762	18	97	15.4
17	55924220	55912670	-1	NM_025836	Plin3	-705	55924925	55925100	55925012	26	152	24.7

## Sheet: Sox2_ESC_Enhancers
CHROM	START	STOP	STRAND	ID1	ID2	DISTANCE	REGION START	REGION END	PEAK POS	PEAK HEIGHT	TOTAL TARGET COUNTS	TOTAL BACKGROUND COUNTS
11	19647075	19648325	1	chr11_19647075	Spred2	0	19647575	19647800	19647762	29	220	30.3
11	19711625	19712375	1	chr11_19711625	Spred2	0	19711375	19711625	19711537	44	344	38.7
10	94647275	94650250	1	chr10_94647275	Socs2	0	94650175	94650575	94650412	106	1018	54.7
13	12491900	12496625	1	chr13_12491900	Edaradd	0	12495175	12495500	12495362	67	583	48.7
14	66712450	66714450	1	chr14_66712450	Gnrh1	0	66713950	66714450	66714137	56	737	73.6
14	66846100	66848275	1	chr14_66846100	Gnrh1	0	66847275	66847550	66847387	36	303	32.7
14	98205400	98210350	1	chr14_98205400	Klf5	0	98207800	98208050	98207912	48	359	36.6
14	98218575	98226750	1	chr14_98218575	Klf5	0	98222700	98223625	98222887	61	1213	120.4
14	98229675	98236800	1	chr14_98229675	Klf5	0	98236325	98236575	98236462	40	312	22.1
14	98237125	98239800	1	chr14_98237125	Klf5	0	98238650	98238825	98238687	29	174	28.2
14	98392875	98394600	1	chr14_98392875	Klf5	0	98393325	98393650	98393462	63	585	56.1
X	69922250	69924275	1	chrX_69922250	Slc6a8	0	69922300	69922375	69922337	14	40	5.6
1	20852125	20853850	1	chr1_20852125	Paqr8	0	20853250	20853375	20853287	27	125	22.5
1	135259850	135263475	1	chr1_135259850	Sox13	0	135261925	135262125	135262062	24	172	23.9
1	135275675	135276550	1	chr1_135275675	Sox13	0	135275950	135276025	135275987	22	61	11
1	155439150	155442800	1	chr1_155439150	Rgs16	0	155439900	155440025	155439962	21	92	12.7
3	34859700	34864800	1	chr3_34859700	Sox2	0	34860000	34860325	34860162	76	661	58.8
3	34935125	34939725	1	chr3_34935125	Sox2	0	34936800	34937125	34936937	44	415	53.3
2	145754175	145756525	1	chr2_145754175	Cfap61	0	145753950	145754450	145754212	107	1335	108.4
2	145764425	145764950	1	chr2_145764425	Cfap61	0	145764800	145765000	145764887	31	216	38.8
2	158281775	158283700	1	chr2_158281775	Slc32a1	0	158282950	158283100	158283062	15	84	13.4
5	136397200	136398350	1	chr5_136397200	Rasa4	0	136398225	136398425	136398337	23	146	12.6
4	84680025	84680875	1	chr4_84680025	Sh3gl2	0	84679700	84680100	84679862	65	685	58.5
4	139911450	139913850	1	chr4_139911450	Rcc2	0	139912300	139912500	139912362	18	129	19
4	139964650	139968000	1	chr4_139964650	Rcc2	0	139966650	139966925	139966787	38	325	30.9
4	141408800	141412275	1	chr4_141408800	Tmem51	0	141410400	141410775	141410562	105	1080	77.8
6	5430800	5432800	1	chr6_5430800	Pdk4	0	5432325	5432600	5432437	34	291	26.1
6	99769900	99770700	1	chr6_99769900	Prok2	0	99769900	99769950	99769937	19	36	5.7
6	99910450	99913400	1	chr6_99910450	Prok2	0	99911375	99911400	99911387	13	13	2.5
9	40147250	40150850	1	chr9_40147250	Scn3b	0	40148475	40148725	40148587	42	318	55.6
9	54597775	54602800	1	chr9_54597775	Crabp1	0	54601200	54601400	54601262	38	268	42.3
8	36194225	36197950	1	chr8_36194225	Dusp4	0	36196200	36196600	36196412	116	1182	80.7
11	11823725	11824025	1	chr11_11823725	Ddc	0	11823875	11824025	11823962	24	124	13.1
11	11841425	11844175	1	chr11_11841425	Ddc	0	11842650	11842850	11842787	37	247	39.4
11	108084600	108086500	1	chr11_108084600	Prkca	0	108085175	108085400	108085237	25	194	21.6
11	115067025	115067700	1	chr11_115067025	Grin2c	0	115066875	115067125	115066987	31	247	33.7
12	101037225	101038225	1	chr12_101037225	Rps6ka5	0	101037775	101038125	101037962	72	618	40.5
14	39772625	39774525	1	chr14_39772625	Sh2d4b	0	39773475	39773900	39773662	36	474	44.4
14	47020800	47021725	1	chr14_47020800	Peli2	0	47021250	47021450	47021387	23	149	22.8
14	98149025	98151125	1	chr14_98149025	Klf5	0	98149875	98150075	98149987	23	158	11.9
14	98158100	98159125	1	chr14_98158100	Klf5	0	98158475	98158650	98158537	18	118	14.9
14	98161850	98162550	1	chr14_98161850	Klf5	0	98161650	98161875	98161737	26	193	12
14	98420025	98421125	1	chr14_98420025	Klf5	0	98420475	98420725	98420562	22	175	24
16	78710675	78711000	1	chr16_78710675	Chodl	0	78710375	78710700	78710512	75	614	29.2
19	21449075	21449300	1	chr19_21449075	Gda	0	21448950	21449150	21449037	19	130	23.3
19	23724425	23724750	1	chr19_23724425	1700028P14Rik	0	23724475	23724575	23724537	17	64	8.8
18	24958875	24959775	1	chr18_24958875	Fhod3	0	24959175	24959275	24959187	16	62	7.7
18	43417750	43418400	1	chr18_43417750	Stk32a	0	43418000	43418275	43418137	32	256	21.1
6	99781100	99783275	1	chr6_99781100	Prok2	0	99782800	99783000	99782937	20	134	18.6
1	20939875	20940525	1	chr1_20939875	Paqr8	0	20940100	20940350	20940212	26	200	22.8
3	34636350	34637150	1	chr3_34636350	Sox2	0	34636950	34637125	34636987	18	101	18.7
3	35104175	35105125	1	chr3_35104175	Sox2	0	35104400	35104450	35104412	13	26	2.9
3	154315550	154318100	1	chr3_154315550	Lhx8	0	154316850	154317175	154317012	63	538	39.2
2	34221425	34222425	1	chr2_34221425	Pbx3	0	34221475	34221850	34221662	98	903	40.9
2	143370675	143371850	1	chr2_143370675	Pcsk2	0	143371075	143371125	143371112	14	27	5.3
2	145752100	145753950	1	chr2_145752100	Cfap61	0	145753950	145754450	145754212	107	1335	108.4
5	13987400	13990425	1	chr5_13987400	Sema3e	0	13988025	13988850	13988587	115	1459	126.7
5	14038025	14038275	1	chr5_14038025	Sema3e	0	14037850	14038250	14038137	35	393	58.2
5	75647175	75647800	1	chr5_75647175	Kit	0	75647525	75647725	75647637	19	133	16.1
5	75819425	75821275	1	chr5_75819425	Kit	0	75820200	75820475	75820337	29	232	25.6
4	141271600	141272100	1	chr4_141271600	Tmem51	0	141271575	141271850	141271712	26	227	28.3
7	113441200	113443100	1	chr7_113441200	Spon1	0	113441825	113442050	113441937	28	192	17.3
7	113617700	113618850	1	chr7_113617700	Spon1	0	113617825	113617900	113617862	15	43	8.1
8	36199975	36202725	1	chr8_36199975	Dusp4	0	36201175	36201600	36201387	136	1363	52.2
8	92712900	92715975	1	chr8_92712900	Tox3	0	92714800	92715000	92714862	34	233	27.7
8	93135025	93135325	1	chr8_93135025	Tox3	0	93134925	93135200	93135012	45	378	23.7
8	93410525	93410550	1	chr8_93410525	Tox3	0	93410500	93410675	93410537	23	131	20.8
9	68416425	68416575	1	chr9_68416425	Rora	0	68416450	68416675	68416562	16	129	21.8
